# Supplementary material for: The diagnostic accuracy of a single CEA blood test in detecting colorectal cancer recurrence: Results from the FACS trial
Source: PLoS One. 2017 Mar 10;12(3):e0171810. doi: 10.1371/journal.pone.0171810 (PMC5345794; doi:10.1371/journal.pone.0171810)
Supplement: S1 Dataset — Includes CEA measurements and the time from baseline at which the measurements were taken. (CSV) [file pone.0171810.s006.csv]

ID	Recur	CEA1	CEA2	CEA3	CEA4	CEA5	CEA6	CEA7	CEA8	CEA9	CEA10	CEA11	CEA12	CEA13	CEA14	CEA15	Datediff1	Datediff2	Datediff3	Datediff4	Datediff5	Datediff6	Datediff7	Datediff8	Datediff9	Datediff10	Datediff11	Datediff12	Datediff13	Datediff14	Datediff15
1	1	3	7	25	NA	NA	NA	NA	NA	NA	NA	NA	NA	NA	NA	NA	126	220	315	NA	NA	NA	NA	NA	NA	NA	NA	NA	NA	NA	NA
2	0	2	2	NA	2	2	2	2	NA	NA	NA	NA	NA	NA	NA	NA	196	294	NA	448	580	678	748	NA	NA	NA	NA	NA	NA	NA	NA
3	0	1	1	1	2	1	1	0.49	1.2	1	0.8	1	0.6	0.9	0.49	NA	109	210	306	406	480	578	663	754	935	1118	1302	1483	1678	1853	NA
4	0	3	2	3	3	2	2	2	2.1	2	2.6	2.2	NA	NA	NA	NA	98	217	295	386	471	568	654	745	932	1108	1310	NA	NA	NA	NA
5	1	NA	3	3	3	3	3	5.5	NA	NA	NA	NA	NA	NA	NA	NA	NA	193	277	368	462	549	646	NA	NA	NA	NA	NA	NA	NA	NA
6	1	1	1	2	2	2	2	1.8	2.5	2.2	1.7	3.2	NA	NA	NA	NA	94	204	283	372	463	540	645	731	926	1102	1277	NA	NA	NA	NA
7	0	2	1	1	1	1	0.49	0.6	0.7	0.8	1	0.7	1.2	0.8	0.8	NA	141	239	341	405	502	594	693	771	958	1140	1323	1503	1691	1881	NA
8	0	0.99	1	1	1	1	0.49	0.49	0.6	0.5	0.8	1.49	0.9	0.5	1.1	NA	114	221	304	388	490	568	661	752	934	1113	1302	1486	1675	1851	NA
9	0	NA	0.99	1	1	1	1	1	0.7	1.3	1	1	NA	1.2	1	1.5	NA	246	336	420	518	602	693	784	875	971	1148	NA	1520	1714	1890
10	0	3	4	4	NA	NA	NA	NA	NA	NA	NA	NA	NA	NA	NA	NA	141	237	316	NA	NA	NA	NA	NA	NA	NA	NA	NA	NA	NA	NA
11	0	4	3	4	4	4	2.8	2.8	2.9	2.8	2.8	NA	NA	NA	NA	NA	152	259	328	421	511	602	691	783	971	1146	NA	NA	NA	NA	NA
12	1	1	NA	NA	NA	NA	NA	NA	NA	NA	NA	NA	NA	NA	NA	NA	316	NA	NA	NA	NA	NA	NA	NA	NA	NA	NA	NA	NA	NA	NA
13	1	10	NA	NA	NA	NA	NA	NA	NA	NA	NA	NA	NA	NA	NA	NA	131	NA	NA	NA	NA	NA	NA	NA	NA	NA	NA	NA	NA	NA	NA
14	0	1	2	1	2	1	1	0.7	0.8	1.1	0.7	1.1	1.2	1.2	1.1	NA	269	350	435	531	615	707	800	890	1073	1259	1437	1625	1801	1998	NA
15	1	39	NA	NA	NA	NA	NA	NA	NA	NA	NA	NA	NA	NA	NA	NA	172	NA	NA	NA	NA	NA	NA	NA	NA	NA	NA	NA	NA	NA	NA
16	0	3	3	3	2	1.5	1.5	1.7	NA	NA	NA	NA	NA	NA	NA	NA	269	350	426	523	627	700	803	NA	NA	NA	NA	NA	NA	NA	NA
17	0	1	2	1	2	1	1.1	1.3	1.3	1.2	1.3	1.1	1.2	1.1	0.9	NA	131	208	296	391	478	569	663	751	929	1133	1300	1493	1665	1854	NA
18	0	0.99	0.99	0.99	1	0.49	0.49	0.49	0.8	1	0.6	0.9	1.2	0.49	0.6	NA	124	193	285	371	466	549	648	740	921	1117	1285	1482	1649	1833	NA
19	0	1	2	1	1	0.5	0.8	0.7	0.5	1.2	1.1	1.3	1.8	1.2	0.49	NA	124	212	300	392	481	573	664	757	938	1127	1307	1491	1672	1863	NA
20	0	1	2	2	2	0.7	0.9	12.7	NA	0.5	1.4	0.8	1.4	1.4	0.8	0.49	112	211	297	385	478	567	664	NA	758	939	1120	1302	1497	1716	1863
21	0	2	2	2	1	1.4	1.8	1.4	1.6	1.9	1.5	1.6	1.7	1.8	1.4	NA	119	219	305	399	490	578	675	763	942	1129	1304	1500	1675	1859	NA
22	0	2	3	3	2	1.7	1.9	2.2	1.6	2.2	1.4	1.4	2	2	NA	NA	307	400	490	582	683	755	851	960	1133	1314	1495	1672	1854	NA	NA
23	1	2	2	3	2	1.8	1.9	2.2	2.4	2.5	NA	13.9	NA	NA	NA	NA	104	204	295	389	484	567	662	754	935	NA	1300	NA	NA	NA	NA
24	0	3	3	3	3	1.7	1.4	NA	1.6	1.6	2.1	2.1	NA	NA	NA	NA	133	227	320	403	504	594	NA	777	964	1138	1323	NA	NA	NA	NA
25	0	3	4	4	3	3.1	2.5	2.2	2.3	2.4	2.5	3.1	2.8	2.4	NA	NA	115	213	325	400	486	597	688	770	955	1148	1327	1536	1702	NA	NA
26	1	2	3	3	4	3	NA	NA	NA	NA	NA	NA	NA	NA	NA	NA	105	186	280	372	466	NA	NA	NA	NA	NA	NA	NA	NA	NA	NA
27	0	4	5	5	6	4.1	NA	4.6	4.3	3.7	3.3	3.5	4.1	3.2	3.7	NA	92	183	278	369	470	NA	645	736	907	1103	1279	1463	1649	1869	NA
28	0	0.99	0.99	1	1	0.5	0.6	0.8	0.7	0.8	0.8	NA	NA	NA	NA	NA	182	288	365	456	547	639	731	822	1008	1190	NA	NA	NA	NA	NA
29	0	0.99	1	1	1	0.6	0.8	1	0.8	1	0.6	1	0.6	1.1	1	0.49	120	224	304	395	486	577	671	759	941	1126	1306	1494	1585	1774	1864
30	1	NA	2	2	3	6.2	9.8	NA	NA	NA	NA	NA	NA	NA	NA	NA	NA	192	286	378	465	559	NA	NA	NA	NA	NA	NA	NA	NA	NA
31	0	0.99	0.99	0.99	0.49	0.49	0.8	0.5	0.49	0.49	0.49	0.8	0.49	0.49	0.49	NA	100	193	296	375	465	556	651	743	920	1127	1289	1470	1652	1848	NA
32	0	NA	1	1	1	1.1	1	1.3	1.2	1.1	0.9	1.7	1.5	0.5	1.6	NA	NA	196	290	375	464	556	662	744	931	1107	1277	1415	1656	1835	NA
33	0	2	2	2	1	1	1.5	1.3	1.4	1.3	1.3	1.1	1.4	1	0.9	0.49	219	297	395	483	574	668	758	877	1024	1115	1304	1500	1675	1872	1956
34	0	5	5	3	3	2.8	2.9	2.8	2.5	3.3	NA	3.4	3.5	2.8	2.6	NA	113	194	286	372	460	553	643	736	910	NA	1281	1495	1687	1866	NA
35	0	4	4	3	3.2	3.3	2.3	2.1	2.3	2.6	2.9	2.8	2.3	3	2	NA	296	380	472	563	651	739	840	928	1102	1292	1501	1654	1857	2038	NA
36	0	1.6	2	2	1.2	1.5	1.2	0.8	1.6	1.8	1.6	1.4	2	2.1	1.5	NA	98	199	277	375	462	557	647	739	920	1103	1284	1470	1656	1840	NA
37	1	2	NA	1	1.6	2.4	2.4	NA	NA	NA	NA	NA	NA	NA	NA	NA	198	NA	371	468	548	646	NA	NA	NA	NA	NA	NA	NA	NA	NA
38	0	2	1.61	1	0.7	0.8	0.6	0.49	0.8	1	1	1.4	1.2	1.2	NA	NA	133	223	299	402	495	588	668	769	955	1137	1320	1498	1686	NA	NA
39	1	6	4	3	3.6	3.4	3.6	2.4	3.5	3.6	4.3	6.6	NA	NA	NA	NA	86	176	260	362	448	540	638	733	902	1092	1282	NA	NA	NA	NA
40	0	5	5	5	4.2	3	4	4.2	3.9	4	3.5	4.4	7.3	6.3	NA	NA	178	266	350	444	532	625	724	807	991	1173	1360	1536	1722	NA	NA
41	0	1	1	1	0.6	0.9	0.7	0.5	0.9	1.4	0.5	0.9	0.8	0.8	0.49	NA	92	182	273	367	454	546	638	730	911	1093	1276	1462	1645	1830	NA
42	1	2	3	2	NA	2.1	9.1	NA	NA	NA	NA	NA	NA	NA	NA	NA	119	221	319	NA	476	612	NA	NA	NA	NA	NA	NA	NA	NA	NA
43	0	2	2	1	1.5	1.7	1.4	1.6	1.5	1.7	1.4	1.7	1.7	1.6	1.5	NA	100	185	276	361	451	548	638	730	909	1094	1280	1462	1651	1829	NA
44	1	2	2	2	1.3	NA	NA	NA	NA	NA	NA	NA	NA	NA	NA	NA	101	183	275	365	NA	NA	NA	NA	NA	NA	NA	NA	NA	NA	NA
45	0	1	1	1	0.49	1.3	1.1	0.5	0.49	0.6	0.8	1.1	0.49	0.9	0.49	NA	276	367	458	549	640	734	825	918	1098	1277	1470	1641	1830	2005	NA
46	0	4	5	3	2.8	3.1	2.9	2.3	2.6	2.6	2.8	2.9	2.2	3.5	2.2	NA	106	188	272	372	462	554	650	735	919	1098	1288	1465	1654	1833	NA
47	0	2	2	2	1.5	1.7	1.8	1.7	1.4	1.4	1.6	1.6	1.6	1.7	0.9	NA	105	182	274	364	459	550	643	728	917	1096	1302	1469	1645	1825	NA
48	1	1	1	1	1.2	1.1	1.3	1	1.1	1.1	1.1	2.2	45.7	NA	NA	NA	84	176	267	358	451	542	634	723	907	1088	1277	1451	NA	NA	NA
49	0	2	1	1	1	1.2	1.1	0.9	0.6	1.1	1	0.9	1	1.4	0.8	NA	113	203	293	390	483	573	671	750	944	1121	1314	1490	1681	1848	NA
50	0	2	2	2	1.8	2	2	1.6	1.7	1.9	1.9	2.1	2	2.4	1.6	NA	192	282	379	469	560	653	745	835	1017	1197	1386	1563	1753	1921	NA
51	0	2	2	2	1.8	1.8	1.6	2.1	1.5	1.7	2.2	1.8	2	1.9	1.5	NA	97	195	282	377	461	559	650	734	920	1098	1291	1484	1676	1834	NA
52	0	3	3	2	1.8	1.6	1.3	1.7	2.4	2	3.1	2.7	1.8	1.6	1.6	NA	121	210	302	393	483	576	672	763	952	1122	1310	1491	1687	1855	NA
53	1	2	1	2.1	4.9	8.8	NA	NA	NA	NA	NA	NA	NA	NA	NA	NA	139	237	316	406	489	NA	NA	NA	NA	NA	NA	NA	NA	NA	NA
54	0	1	1	0.5	0.7	0.5	0.49	0.5	1.4	0.9	0.6	0.7	0.9	0.5	0.49	NA	101	190	290	375	469	562	652	745	932	1106	1375	1563	1663	1849	NA
55	0	1	1	NA	0.49	0.49	0.49	0.7	1	0.7	0.7	0.6	1.6	0.6	0.49	0.49	91	186	NA	375	462	543	641	732	820	918	1090	1295	1457	1650	1825
56	0	2	1	1.5	1.3	1.6	1.5	1.7	1.9	2.3	1.6	2.3	1.6	1.4	2.2	NA	278	369	460	551	642	742	832	918	1097	1285	1462	1652	1853	2010	NA
57	0	2	2	1.1	1.6	1	1.4	1.8	1.6	1.4	1.7	1.5	1.6	1.1	2	NA	92	187	278	377	456	554	644	735	912	1098	1281	1470	1652	1826	NA
58	0	0.99	0.49	0.49	0.8	0.5	0.49	0.6	0.9	0.49	1	0.49	0.49	0.8	2.8	NA	96	184	274	365	460	552	638	730	915	1101	1286	1463	1681	1825	NA
59	0	1	1	1	1	1.2	0.7	0.7	0.7	0.7	1.4	0.49	0.49	1.2	1.1	NA	116	199	302	381	486	578	666	750	927	1114	1312	1485	1673	1858	NA
60	0	2	1	1.4	0.9	0.9	1.1	1.2	1.2	0.9	1.8	NA	NA	NA	NA	NA	95	175	270	364	454	560	637	728	950	1091	NA	NA	NA	NA	NA
61	0	1	1	1.2	0.8	1.2	0.9	1.1	1.1	0.9	0.9	1	0.49	1	1.7	NA	103	193	284	375	468	558	649	741	924	1105	1293	1474	1662	1831	NA
62	0	1	0.8	0.5	0.7	1	0.6	1	0.9	0.49	0.7	0.49	0.7	1	1	NA	112	201	280	378	463	587	651	735	944	1104	1294	1475	1657	1839	NA
63	0	5	4	4.6	5.4	5	5.4	5	5.6	NA	NA	NA	NA	NA	NA	NA	97	184	273	363	462	549	678	744	NA	NA	NA	NA	NA	NA	NA
64	0	1	1	1.2	1.5	1.7	1.1	0.49	NA	1.5	3.5	NA	1.4	0.9	1.5	NA	143	200	288	393	471	569	668	NA	934	1113	NA	1520	1670	1868	NA
65	1	2	2	NA	NA	NA	NA	NA	NA	NA	NA	NA	NA	NA	NA	NA	100	189	NA	NA	NA	NA	NA	NA	NA	NA	NA	NA	NA	NA	NA
66	0	0.99	0.49	0.6	0.5	0.7	0.5	0.9	1	0.7	1	0.7	0.7	0.6	NA	NA	113	204	295	391	476	569	660	752	937	1133	1310	1499	1694	NA	NA
67	1	3	3.3	7.3	14.9	NA	NA	NA	NA	NA	NA	NA	NA	NA	NA	NA	104	203	287	377	NA	NA	NA	NA	NA	NA	NA	NA	NA	NA	NA
68	0	3	2.3	2.3	2.1	2.1	2.1	2.3	2.3	2	4	2.4	2.2	1.6	2.7	NA	117	208	297	388	486	577	675	755	941	1131	1305	1490	1676	1852	NA
69	0	1	1.3	1.2	1.1	1.3	1.3	1.5	1.2	1.3	1.7	1.8	1.2	2.4	NA	NA	94	182	273	366	458	552	639	729	916	1198	1374	1564	1827	NA	NA
70	1	1	1	NA	NA	NA	NA	NA	NA	NA	NA	NA	NA	NA	NA	NA	93	185	NA	NA	NA	NA	NA	NA	NA	NA	NA	NA	NA	NA	NA
71	0	1	1.4	1.2	1.1	0.7	1.1	1.2	1.3	0.8	1.4	0.8	1.2	0.9	0.9	NA	102	193	284	371	466	561	648	739	925	1114	1288	1480	1656	1831	NA
72	0	1	1.1	1.2	1.6	1.7	1.6	1.3	1.3	1.9	2	1.5	1.6	0.8	1.3	NA	101	194	285	381	468	557	649	741	921	1120	1292	1483	1652	1841	NA
73	0	0.49	0.49	0.7	0.49	0.49	0.49	0.49	0.49	0.49	NA	0.49	1	0.49	0.49	NA	134	223	316	404	497	585	680	769	945	NA	1338	1517	1708	1880	NA
74	0	0.49	0.5	0.49	0.6	0.49	0.49	0.5	0.6	0.7	0.6	1	1.2	0.5	1.6	NA	104	193	283	374	468	552	649	742	920	1120	1293	1483	1643	1832	NA
75	1	1	0.5	0.8	1	0.49	0.6	0.7	1	NA	NA	NA	NA	NA	NA	NA	112	201	291	383	475	571	654	749	NA	NA	NA	NA	NA	NA	NA
76	0	1	NA	1.5	NA	NA	1.3	1.3	1.6	1.4	1.4	NA	0.7	NA	3.2	NA	105	NA	281	NA	NA	552	648	739	921	1108	NA	1482	NA	1720	NA
77	0	0.49	NA	0.49	0.49	0.9	1.1	0.6	0.8	0.49	0.5	0.49	0.49	0.49	0.49	NA	257	NA	457	553	617	715	800	888	1078	1273	1447	1667	1820	1990	NA
78	0	1	1.3	1.6	1.2	1.5	1.6	3.4	2	1.5	1.7	1.5	1.6	1.3	1.6	NA	128	219	310	409	494	590	676	785	961	1143	1323	1507	1682	1862	NA
79	0	0.7	1.3	1.7	NA	1.3	1.6	2.1	1.4	1.5	1.3	1.7	1.4	1.2	1.7	NA	127	197	294	NA	511	569	707	759	952	1143	1304	1498	1667	1843	NA
80	0	0.49	0.49	0.49	0.49	0.6	0.49	0.7	0.6	0.6	0.7	NA	0.49	0.49	0.49	NA	161	251	335	439	525	615	713	811	973	1168	NA	1542	1693	1852	NA
81	1	0.8	1.2	1.5	1.2	1.7	1.5	1.6	1.9	1.6	2.8	25.9	NA	NA	NA	NA	117	208	299	391	481	572	663	761	936	1127	1313	NA	NA	NA	NA
82	0	0.49	0.49	0.49	0.49	0.49	0.49	0.49	0.49	0.49	0.49	0.49	0.49	0.49	0.49	NA	92	181	273	372	457	548	636	735	916	1001	1276	1470	1645	1821	NA
83	1	1.6	1.7	1.6	1.5	NA	NA	NA	NA	NA	NA	NA	NA	NA	NA	NA	197	286	366	461	NA	NA	NA	NA	NA	NA	NA	NA	NA	NA	NA
84	1	1.3	1.1	1.4	1.4	1.9	2.5	3.5	3.4	4.4	7.5	NA	NA	NA	NA	NA	230	308	400	495	582	671	765	863	1037	1225	NA	NA	NA	NA	NA
85	1	0.9	1.1	0.49	1.4	1.7	2.7	2.8	5.5	NA	NA	NA	NA	NA	NA	NA	99	181	274	368	462	552	643	749	NA	NA	NA	NA	NA	NA	NA
86	0	0.6	0.6	0.7	0.49	0.9	1.1	1.2	1.1	1	1.5	0.8	0.8	1	0.49	NA	94	179	274	365	458	550	638	731	918	1093	1285	1471	1639	1827	NA
87	0	1.6	1.5	1	1.1	1.8	1.5	1.8	1.8	1.3	1.6	1.7	1.2	2.1	1.5	NA	136	227	318	408	507	591	687	773	960	1144	1324	1515	1688	1869	NA
88	0	1	1.4	1.1	1.1	1.2	NA	NA	NA	NA	NA	NA	NA	NA	NA	NA	126	215	306	407	496	NA	NA	NA	NA	NA	NA	NA	NA	NA	NA
89	0	0.49	0.9	1	0.49	0.9	0.8	1.2	0.49	0.7	0.6	0.9	0.49	0.9	0.49	NA	96	187	278	369	460	559	643	734	909	1098	1280	1462	1637	1826	NA
90	0	2	1.8	2	1.9	2	1.9	2	1.6	NA	NA	NA	NA	NA	NA	NA	143	221	309	401	499	588	681	765	NA	NA	NA	NA	NA	NA	NA
91	0	1.1	1.6	1.4	NA	0.8	0.9	1.2	1.2	1.1	1.1	1.3	1.1	1.2	1.3	NA	142	232	330	NA	506	606	689	781	960	1158	1332	1533	1687	1878	NA
92	0	1.7	2.3	2.3	2.1	2.1	2	2	2	2.3	1.9	1.7	1.6	2.4	1.9	NA	122	215	306	397	488	579	669	766	943	1153	1333	1523	1673	1882	NA
93	0	0.49	1.3	1.3	0.9	0.8	0.9	0.9	0.9	1.7	NA	1.1	0.5	1.2	0.9	NA	132	224	317	407	497	589	681	776	954	NA	1326	1511	1675	1869	NA
94	0	1.3	1.5	1.5	1.2	0.6	1.2	1.1	1.3	1.5	1.1	0.9	1.1	1.1	1.2	NA	101	189	284	377	465	557	655	739	927	1120	1291	1494	1658	1854	NA
95	0	1.6	1.4	1.6	1.7	1.1	1.4	1.3	1.5	1.9	1.6	1.2	0.8	3.1	1.6	NA	172	258	347	440	528	620	714	802	991	1175	1348	1536	1711	1915	NA
96	1	0.8	1	1	0.6	1.2	1.2	1.9	4.8	6.8	19.7	NA	NA	NA	NA	NA	95	186	280	371	458	553	643	735	910	1104	NA	NA	NA	NA	NA
97	0	1	1.5	1	1	1.3	1.3	1.4	0.9	1.2	NA	NA	NA	NA	NA	NA	223	314	419	503	594	672	790	860	1042	NA	NA	NA	NA	NA	NA
98	0	1.1	1.3	1	1	1.5	1.4	1.3	1.7	1.5	1.6	1.3	1.1	1.9	1.4	NA	121	204	300	392	483	574	678	763	937	1122	1308	1485	1659	1850	NA
99	0	1.2	1.3	1.9	1.2	1.2	1	1.8	1.2	1.2	1.2	NA	0.9	NA	1.5	NA	117	203	285	371	478	586	671	757	933	1126	NA	1492	NA	1856	NA
100	0	2	1.8	2.1	1.9	2.4	1.9	2	2.2	2.6	2.2	2.4	1.6	2.8	2.2	NA	169	258	351	445	537	624	725	809	985	1174	1356	1544	1719	1902	NA
101	0	0.49	0.49	0.49	0.5	0.6	0.8	1	0.49	0.8	1	0.6	0.9	1.1	0.9	NA	107	202	295	386	474	565	664	761	937	1119	1307	1482	1658	1849	NA
102	0	3.6	2.2	2.9	2.6	2.6	2.7	3	2.9	3.5	3.3	4.4	1.5	3.6	2.4	NA	97	194	278	371	463	554	656	737	931	1112	1287	1498	1645	1856	NA
103	0	0.5	0.5	0.49	0.6	0.49	0.5	0.7	0.49	1.2	1	0.8	0.8	0.9	0.9	NA	97	187	278	378	460	551	643	733	923	1099	1293	1463	1638	1819	NA
104	0	1.7	1	0.9	1.7	2.2	1.8	1.3	1	2	1.7	NA	NA	NA	NA	NA	119	220	303	413	485	575	681	764	962	1143	NA	NA	NA	NA	NA
105	0	1	1.2	1	1.2	1.5	1.2	1.3	1.2	2.4	2.1	2.5	2.6	2.4	2.7	2.4	89	182	274	365	455	547	638	732	911	1096	1285	1462	1551	1643	1825
106	0	0.49	0.49	0.49	0.49	0.7	0.9	0.49	0.49	0.5	0.49	0.49	0.49	0.49	0.49	NA	85	178	276	368	455	555	641	730	913	1099	1282	1456	1652	1823	NA
107	1	8.2	13.6	NA	NA	NA	NA	NA	NA	NA	NA	NA	NA	NA	NA	NA	108	199	NA	NA	NA	NA	NA	NA	NA	NA	NA	NA	NA	NA	NA
108	0	1.6	1.6	NA	1.4	1.8	1.4	1.9	1.7	2.1	1.3	2.1	1.5	2.3	1	NA	355	446	NA	644	722	814	908	996	1178	1357	1548	1738	1905	2098	NA
109	0	5.9	6.2	5.7	4.9	5	5.3	5.8	5.1	7.2	6.6	4.7	5.2	5.7	NA	NA	125	217	309	437	491	581	673	762	955	1134	1318	1491	1672	NA	NA
110	0	1.8	1.8	2.4	1.9	NA	NA	NA	NA	NA	NA	NA	NA	NA	NA	NA	188	276	371	453	NA	NA	NA	NA	NA	NA	NA	NA	NA	NA	NA
111	0	1.4	1	1.2	0.9	1.2	1.2	0.8	0.9	1.2	1.1	1.7	0.6	2.4	1	NA	183	277	368	456	547	641	732	823	1007	1188	1383	1552	1734	1923	NA
112	0	2.6	2.9	3.4	2.4	3.4	2.9	3.4	3.4	4	3.2	4	3.3	3.7	3.4	NA	94	185	276	367	458	553	654	738	926	1102	1285	1453	1642	1829	NA
113	0	1.4	0.49	0.7	0.5	0.9	0.9	NA	0.8	0.9	0.49	0.49	0.49	NA	NA	NA	205	340	396	480	568	662	NA	847	1030	1214	1396	1582	NA	NA	NA
114	0	0.49	0.49	0.49	0.49	0.49	0.5	0.49	0.49	0.49	0.49	0.6	0.49	1.4	0.49	NA	112	175	267	386	477	568	660	749	945	1120	1309	1477	1660	1842	NA
115	0	0.6	0.5	0.49	1	0.8	0.6	0.49	0.49	1	0.7	0.9	0.8	0.5	1.1	NA	145	236	329	424	511	601	696	782	980	1153	1347	1518	1699	1887	NA
116	0	2.7	3.4	2.7	2.9	2.6	2.9	3.4	3.1	3.2	2.9	2.4	2.3	2.6	2.5	NA	153	246	341	427	519	615	701	797	993	1156	1357	1539	1707	1887	NA
117	1	1.4	1	1.5	1.7	1.6	1.7	1.7	1.8	1.9	NA	NA	NA	NA	NA	NA	141	236	324	415	506	607	691	779	965	NA	NA	NA	NA	NA	NA
118	0	1.1	1.1	1.2	1.8	1.9	1.5	0.8	1.7	1.6	1.2	1.1	1	1	1.2	NA	98	189	288	378	464	559	649	741	933	1101	1293	1463	1645	1834	NA
119	0	0.9	1	1.9	2.3	2.5	2.5	2.2	4.2	3.4	3.2	2.4	2.2	2.2	2.4	NA	107	199	290	380	470	589	658	743	939	1121	1301	1485	1667	1847	NA
120	0	1.3	1.3	1.5	1.8	1.8	1.5	1.7	1.5	2	1.6	1.6	1.3	1.7	2.2	NA	234	325	420	506	602	693	784	878	1051	1242	1429	1658	1793	1967	NA
121	0	2	1.4	1.5	1.4	1.1	1.2	1.4	1.8	1.5	2.6	1.7	3.9	NA	NA	NA	296	386	477	570	661	750	844	933	1123	1309	1488	1667	NA	NA	NA
122	0	2.4	2.4	2.5	2.4	1.9	2.3	3.2	2.8	2.1	2.2	2.6	2.9	3.1	3.4	NA	98	189	278	369	463	552	641	733	921	1099	1286	1456	1670	1831	NA
123	1	1	1	1.3	1.1	1.6	1.4	1.7	2.7	2.7	11.5	NA	NA	NA	NA	NA	92	185	273	358	476	545	637	729	913	1094	NA	NA	NA	NA	NA
124	0	1.2	1.8	1.8	2	1.4	1.6	2.4	1.8	NA	NA	NA	NA	NA	NA	NA	95	192	282	374	472	562	653	737	NA	NA	NA	NA	NA	NA	NA
125	0	3.9	NA	NA	NA	NA	NA	NA	NA	NA	NA	NA	NA	NA	NA	NA	128	NA	NA	NA	NA	NA	NA	NA	NA	NA	NA	NA	NA	NA	NA
126	0	0.49	0.7	1	0.8	0.7	0.49	0.7	1.1	0.49	0.8	0.49	1.1	0.6	1.3	NA	40	138	234	313	404	494	588	690	857	1049	1238	1413	1602	1791	NA
127	0	0.49	0.5	1.3	0.49	0.49	0.49	0.6	0.7	0.49	0.7	0.49	0.49	0.49	0.6	NA	105	198	282	374	465	562	659	750	927	1108	1288	1459	1653	1835	NA
128	0	0.49	0.8	0.8	0.49	0.5	0.5	0.9	1.1	0.8	0.9	0.8	1.2	1.1	1	NA	93	183	245	337	460	551	638	740	918	1100	1286	1450	1644	1826	NA
129	1	1.8	3	3.6	5	NA	NA	NA	NA	NA	NA	NA	NA	NA	NA	NA	120	211	302	386	NA	NA	NA	NA	NA	NA	NA	NA	NA	NA	NA
130	0	1.1	1	1.1	1.3	1	1	1	1.2	1	1	0.7	0.9	1.3	1.4	NA	119	187	279	376	461	560	643	735	917	1104	1280	1466	1652	1826	NA
131	0	4.1	4.1	3.6	6.2	4.8	4.9	NA	4.6	4.9	5.1	4.4	5.2	5.4	5.4	NA	130	222	308	403	494	585	NA	768	956	1140	1309	1499	1680	1859	NA
132	0	0.5	0.7	1.3	1.6	1	0.7	1.1	1.4	1.5	1.6	0.6	1.2	1	1	NA	268	364	451	546	638	729	821	913	1095	1303	1457	1630	1820	2011	NA
133	1	1.3	1.3	1.7	1.4	1.6	2.2	1.8	3.5	5	16.8	NA	NA	NA	NA	NA	93	182	276	367	462	548	638	729	916	1102	NA	NA	NA	NA	NA
134	0	0.9	1.1	1.5	1.1	1.4	1	1.1	NA	1.2	1.3	NA	1.5	3	1.5	NA	104	188	280	371	467	553	638	NA	855	1016	NA	1378	1566	1744	NA
135	0	0.49	0.49	0.49	0.49	0.49	0.49	0.9	0.6	0.49	1.2	0.49	1	0.8	1	NA	98	188	280	372	463	555	647	738	918	1107	1282	1469	1653	1837	NA
136	1	1.8	2.9	4.4	8	NA	NA	NA	NA	NA	NA	NA	NA	NA	NA	NA	210	299	376	484	NA	NA	NA	NA	NA	NA	NA	NA	NA	NA	NA
137	0	3.2	3.2	3.2	3.2	3	2.6	3.2	3.3	2.3	2.8	2.7	3	3.7	3.2	NA	145	238	326	420	512	600	687	795	971	1160	1335	1517	1700	1880	NA
138	0	0.5	0.9	0.7	1	0.9	0.8	1.2	1	0.9	1.1	0.49	0.8	1.1	1.3	NA	87	183	274	360	458	548	638	741	927	1102	1277	1466	1646	1826	NA
139	1	6	NA	NA	NA	NA	NA	NA	NA	NA	NA	NA	NA	NA	NA	NA	114	NA	NA	NA	NA	NA	NA	NA	NA	NA	NA	NA	NA	NA	NA
140	0	0.8	1.1	1	0.9	0.6	0.8	1.2	1.2	0.6	0.49	0.49	0.8	0.9	1.5	NA	332	421	513	605	696	787	878	981	1155	1352	1525	1697	1882	2065	NA
141	0	2.1	2.4	2.7	1.9	2.1	NA	NA	NA	NA	NA	NA	NA	NA	NA	NA	95	207	284	389	461	NA	NA	NA	NA	NA	NA	NA	NA	NA	NA
142	1	0.49	0.6	0.8	0.49	0.7	0.8	0.8	1	1.6	2.4	7.5	NA	NA	NA	NA	282	373	464	588	648	743	830	933	1110	1303	1472	NA	NA	NA	NA
143	0	0.49	0.5	0.6	0.49	0.49	NA	0.5	0.49	0.49	0.49	0.49	0.49	0.49	0.6	NA	222	312	403	509	587	NA	773	881	1047	1244	1406	1581	1775	1956	NA
144	0	1	1.2	0.6	0.9	0.7	1	1	1.1	NA	NA	NA	NA	NA	NA	NA	101	191	277	378	477	550	669	731	NA	NA	NA	NA	NA	NA	NA
145	0	0.7	0.49	0.5	0.7	0.5	1.1	1.2	0.6	0.9	0.49	0.7	0.49	1.1	1.2	NA	107	190	287	380	471	562	665	749	931	1118	1289	1476	1646	1841	NA
146	0	0.8	1.2	0.6	1.2	0.8	1	1.3	0.8	0.6	0.49	1.3	0.6	1	1	NA	336	424	511	607	700	789	883	978	1154	1341	1511	1700	1882	2059	NA
147	0	2.4	2.3	2.1	2.1	1.5	2	2.3	2.7	2.3	2.3	4	3.4	3.4	3.1	NA	107	191	275	372	470	554	647	743	928	1116	1284	1470	1655	1844	NA
148	0	1.2	1.6	1.5	1.4	1.5	1.7	1.6	1.8	1.1	1.2	1.1	0.8	1	1.2	NA	100	184	275	367	469	548	645	743	932	1109	1271	1471	1649	1834	NA
149	0	1.1	1.5	1.5	1.4	1.1	1.5	1.5	1.6	0.9	1	1.9	1.6	1.3	1.3	NA	102	188	280	372	466	553	644	743	924	1120	1282	1484	1652	1834	NA
150	0	0.49	0.8	0.49	0.49	0.49	0.6	0.5	1	0.49	0.6	0.49	0.49	0.49	0.7	NA	169	258	350	444	534	624	715	807	989	1183	1350	1534	1716	1900	NA
151	0	2.4	2	2.2	1.7	1.4	2	1.8	2	1.5	1.2	3.4	2	1.7	2	2.3	99	185	276	371	464	549	639	728	917	1108	1316	1464	1564	1651	1827
152	0	3.6	3.7	4.5	5.2	4.6	5	4.8	5.2	5.7	5.5	5.8	5.1	NA	NA	NA	164	255	347	442	532	620	722	800	989	1177	1345	1437	NA	NA	NA
153	0	0.49	0.7	0.7	0.5	0.49	0.5	0.7	1	0.49	0.49	0.49	0.49	0.49	0.49	NA	146	233	323	418	509	593	692	778	968	1150	1325	1517	1703	1884	NA
154	1	NA	1.7	NA	NA	NA	NA	NA	NA	NA	NA	NA	NA	NA	NA	NA	NA	181	NA	NA	NA	NA	NA	NA	NA	NA	NA	NA	NA	NA	NA
155	0	0.5	0.9	1.3	0.7	1.1	0.9	1	0.6	0.49	1.1	1.1	0.9	0.5	1	NA	295	382	470	564	655	741	837	929	1110	1300	1468	1658	1834	2034	NA
156	1	1.2	1.7	NA	NA	NA	NA	NA	NA	NA	NA	NA	NA	NA	NA	NA	233	336	NA	NA	NA	NA	NA	NA	NA	NA	NA	NA	NA	NA	NA
157	0	1	1.5	1.1	1.5	1.7	2.1	1.4	1.5	1.3	0.9	1.6	1.6	1.6	1.4	NA	95	182	279	367	455	545	643	749	924	1103	1281	1481	1642	1826	NA
158	0	1.6	2	2.3	2.4	2.5	3.1	2.5	2.4	2.5	2.1	3.8	3.2	3	3	NA	89	184	281	372	456	547	642	747	915	1098	1279	1462	1645	1826	NA
159	1	1.2	1.8	NA	NA	NA	NA	NA	NA	NA	NA	NA	NA	NA	NA	NA	183	279	NA	NA	NA	NA	NA	NA	NA	NA	NA	NA	NA	NA	NA
160	0	0.9	0.8	0.6	0.49	0.6	0.9	1.3	0.9	0.49	1	0.8	0.5	0.49	0.6	NA	161	246	342	427	519	615	722	819	980	1168	1343	1534	1714	1897	NA
161	0	3.9	4.1	3.4	3	2.6	5.1	3.5	3	2.3	2.1	4.3	4.1	4.7	3.8	NA	133	224	315	407	491	587	688	777	959	1140	1316	1504	1676	1871	NA
162	0	0.9	0.8	1.1	0.49	0.7	0.7	0.7	1	NA	NA	NA	NA	NA	NA	NA	117	207	306	388	489	579	691	766	NA	NA	NA	NA	NA	NA	NA
163	0	1.1	NA	NA	NA	NA	NA	NA	NA	NA	NA	NA	NA	NA	NA	NA	97	NA	NA	NA	NA	NA	NA	NA	NA	NA	NA	NA	NA	NA	NA
164	1	0.7	0.8	0.8	0.5	0.9	0.9	1	0.49	0.9	NA	NA	NA	NA	NA	NA	109	189	281	372	495	552	694	760	1027	NA	NA	NA	NA	NA	NA
165	1	4.1	11.3	NA	NA	NA	NA	NA	NA	NA	NA	NA	NA	NA	NA	NA	105	210	NA	NA	NA	NA	NA	NA	NA	NA	NA	NA	NA	NA	NA
166	0	2.4	1.7	1.5	1.7	1.9	1.7	2.3	1.6	2.2	1.8	2.5	2.6	1.9	1.8	NA	243	335	437	517	614	706	796	888	1075	1252	1431	1613	1796	1978	NA
167	0	0.9	0.9	0.8	0.6	0.7	1	0.8	0.8	1.2	0.49	1.2	1	0.49	0.9	NA	165	260	354	440	531	634	714	810	991	1170	1345	1593	1712	1903	NA
168	0	0.49	0.9	0.8	0.49	0.7	0.6	0.7	0.7	0.7	0.49	0.8	0.6	1	0.7	NA	95	186	282	378	464	574	651	751	931	1108	1283	1480	1662	1835	NA
169	0	0.49	2	2.1	1.8	1.7	1.8	1.4	2	2.8	1.5	2.4	2.9	2.5	2.5	NA	91	183	275	367	456	570	640	737	923	1095	1296	1464	1640	1822	NA
170	0	1	0.8	0.6	0.49	0.49	0.8	0.6	0.49	1	0.49	0.9	0.6	0.5	0.49	NA	107	203	287	349	448	532	635	728	959	1121	1293	1477	1659	1862	NA
171	0	1.3	1	0.6	0.6	0.7	1.1	0.49	0.7	0.8	0.8	0.6	0.6	0.9	0.9	NA	94	184	275	366	470	559	646	744	930	1094	1273	1463	1647	1826	NA
172	0	0.49	1	0.7	2.5	1.2	1.3	1.5	0.8	1	0.49	1	0.8	1.5	1.2	NA	103	192	291	383	469	567	665	760	936	1126	1292	1488	1677	1834	NA
173	0	1.4	1.2	1.2	0.7	1.5	1.4	1.5	1.1	1.3	0.7	1.4	0.9	1.6	1.5	NA	200	287	385	476	569	665	751	843	1032	1199	1386	1565	1753	1941	NA
174	1	1.4	2.5	20.4	NA	NA	NA	NA	NA	NA	NA	NA	NA	NA	NA	NA	109	200	291	NA	NA	NA	NA	NA	NA	NA	NA	NA	NA	NA	NA
175	0	2.3	2.1	2.2	2.1	2.5	2.4	2.9	2.7	2.7	3	2	2.7	1.5	1.6	NA	195	287	383	468	560	645	744	839	1036	1191	1385	1567	1750	1938	NA
176	0	1.9	2	1.7	1.7	2.4	2.5	2.5	1.8	2.1	2.1	2.3	2.3	3	3	NA	90	182	273	365	461	559	642	733	916	1105	1279	1462	1666	1826	NA
177	0	2.5	2.7	2.3	2.3	2.8	2.7	3	2.8	3.1	2.4	2.9	3.4	3.2	3.4	NA	92	182	273	364	455	553	637	737	926	1109	1274	1465	1634	1827	NA
178	0	3	3.7	4.1	3.3	3.6	4.1	3.9	3.6	3.2	3.6	4	3.3	4	4.4	NA	158	249	342	435	523	616	711	799	980	1162	1342	1529	1708	1890	NA
179	0	1.6	2.1	1.8	2.1	2.5	2	2.4	1.9	2	1.2	1.3	1.7	1.9	1.6	NA	97	189	281	372	460	566	649	741	929	1106	1280	1470	1664	1835	NA
180	1	10.8	NA	NA	NA	NA	NA	NA	NA	NA	NA	NA	NA	NA	NA	NA	101	NA	NA	NA	NA	NA	NA	NA	NA	NA	NA	NA	NA	NA	NA
181	0	0.49	0.6	0.49	0.49	0.49	0.6	0.49	0.49	0.7	0.49	0.49	0.6	0.49	0.9	NA	144	235	322	413	515	603	694	783	971	1146	1323	1524	1701	1895	NA
182	0	1.2	1.2	0.8	0.6	0.7	0.8	0.7	0.5	NA	NA	1.3	0.7	1	0.9	NA	93	184	276	366	458	552	647	736	NA	NA	1262	1463	1658	1828	NA
183	0	0.49	0.49	0.49	0.5	0.49	0.7	0.49	0.49	1	0.49	0.49	0.5	0.5	NA	NA	113	205	294	378	476	560	658	749	945	1113	1325	1477	1666	NA	NA
184	0	1.1	1	1.2	1	0.9	1.3	1	1.3	1.6	1	1.7	0.9	0.8	1.2	NA	99	189	276	364	458	557	640	739	920	1089	1285	1459	1649	1828	NA
185	0	1.8	0.9	NA	NA	NA	NA	NA	NA	NA	NA	NA	NA	NA	NA	NA	106	202	NA	NA	NA	NA	NA	NA	NA	NA	NA	NA	NA	NA	NA
186	1	0.7	1	NA	NA	NA	NA	NA	NA	NA	NA	NA	NA	NA	NA	NA	98	193	NA	NA	NA	NA	NA	NA	NA	NA	NA	NA	NA	NA	NA
187	1	1.5	1.3	1.8	1.6	2.3	2	1.8	1.8	2.8	3.3	2.8	2.8	4.5	12.4	NA	106	202	288	371	470	560	672	818	938	1162	1294	1532	1668	1899	NA
188	0	0.49	NA	0.49	0.49	0.8	0.49	0.49	0.49	0.5	0.49	0.49	0.6	0.8	0.8	NA	111	NA	299	388	475	580	672	755	945	1118	1302	1481	1673	1841	NA
189	1	0.6	0.5	0.7	0.7	1.2	0.8	0.49	0.9	1.2	0.49	1.1	1.8	NA	NA	NA	107	198	287	379	469	562	665	742	931	1108	1293	1471	NA	NA	NA
190	0	0.5	0.9	0.5	0.49	1.4	1.2	0.9	1	0.8	0.49	1.1	1.1	1.6	1.7	NA	98	189	284	370	461	558	647	741	927	1099	1284	1468	1651	1832	NA
191	0	1.2	0.8	0.6	1	1.7	1.1	0.8	0.6	0.7	0.49	1	1.5	1.3	1.6	NA	99	190	281	364	459	579	648	741	925	1103	1282	1467	1649	1828	NA
192	0	1.3	1.4	1	1.3	1.7	1.3	0.9	0.6	1.3	0.9	1.4	1.6	1.7	1.3	NA	209	300	393	482	573	678	757	852	1049	1209	1391	1581	1763	1946	NA
193	0	0.6	0.6	0.49	0.5	0.8	0.49	0.49	0.49	NA	0.49	1.1	0.8	1	0.8	NA	227	320	412	497	594	720	810	873	NA	1228	1391	1592	1783	1965	NA
194	0	0.7	0.6	0.5	0.5	1.1	0.6	0.5	0.9	0.49	0.49	0.49	0.7	0.8	1	NA	119	212	306	392	482	584	674	775	964	1119	1304	1501	1716	1853	NA
195	0	0.8	1.2	0.8	0.9	1.1	1	1	0.9	1.4	0.6	1.4	1.2	1.3	1.5	NA	92	182	277	364	450	564	644	743	924	1100	1277	1465	1680	1829	NA
196	0	2.4	3.6	2.9	1.6	2.4	2.7	2.6	2.7	3.7	3.7	3.2	5.2	5.5	3.6	NA	148	239	337	427	515	622	699	797	981	1154	1338	1518	1708	1889	NA
197	0	0.7	0.7	1	0.8	1.2	1	0.9	0.5	0.6	0.6	0.8	1.3	1.5	1.3	NA	108	198	307	398	493	587	671	755	951	1113	1326	1490	1659	1843	NA
198	0	1.6	NA	1.9	2.1	1.9	2.2	1.4	2.4	2.1	0.7	1.9	3.2	2.7	2.8	NA	137	NA	315	411	501	630	691	783	967	1148	1337	1509	1685	1896	NA
199	0	1.3	0.9	0.7	1.4	1.2	1	1.2	0.9	0.49	0.6	0.6	0.8	1.3	1.1	NA	111	209	300	394	482	580	666	765	944	1120	1315	1478	1666	1854	NA
200	0	1	0.9	1.3	1.1	0.8	0.9	0.7	0.6	0.7	1.1	0.8	0.8	0.9	1	NA	108	203	291	382	476	563	659	745	935	1087	1289	1473	1658	1844	NA
201	0	1	1.2	1.1	1.5	1	1.4	1.4	1.4	0.7	0.49	1	1.6	1.5	1.5	NA	328	421	510	598	689	784	874	965	1157	1330	1511	1694	1877	2058	NA
202	0	0.49	0.5	0.7	0.7	0.8	0.49	0.49	0.7	0.5	0.49	0.6	1.3	1.2	0.7	NA	89	187	273	363	469	551	649	734	923	1089	1278	1463	1645	1820	NA
203	0	1.7	1.8	1.5	1.9	1.8	2.4	1.6	2.2	1.4	2.3	2.3	1.8	2.1	2.4	2.6	91	185	281	372	459	556	640	736	926	1099	1281	1466	1647	1849	2026
204	0	1.4	2.2	2.1	2.2	2.2	2.6	1.8	2.2	1.3	1.6	1.5	0.8	1.7	2	NA	98	188	290	364	469	559	649	742	927	1104	1288	1464	1648	1837	NA
205	0	1.5	1.5	1.2	1.7	1.8	2.1	1	1.5	1.5	1.8	2.1	1.4	1.9	2	NA	116	207	298	393	485	568	669	758	945	1114	1304	1488	1666	1845	NA
206	0	1.2	1.2	1	1	1.3	1.5	0.7	0.8	1	1.3	1.2	0.49	0.7	1.4	NA	181	266	357	444	538	630	719	817	1004	1173	1364	1540	1728	1909	NA
207	0	1.9	NA	NA	NA	NA	NA	NA	NA	NA	NA	NA	NA	NA	NA	NA	102	NA	NA	NA	NA	NA	NA	NA	NA	NA	NA	NA	NA	NA	NA
208	0	1	0.49	0.49	0.5	0.9	1.1	0.6	0.6	0.49	0.6	NA	NA	NA	NA	NA	374	468	528	658	736	818	933	1004	1206	1392	NA	NA	NA	NA	NA
209	0	3	2.7	2.5	3.4	3.6	1.7	4.2	3.6	1.4	1.8	2.3	4.8	2.6	2.9	NA	102	192	255	346	445	528	619	718	905	1072	1261	1432	1620	1815	NA
210	0	1.3	NA	1.5	1.4	1.7	1.4	1.3	0.9	1.3	2.8	1.4	1.1	1.2	1.8	NA	91	NA	287	364	459	564	637	748	920	1102	1277	1473	1654	1819	NA
211	1	3.4	5.3	8.5	19.9	NA	NA	NA	NA	NA	NA	NA	NA	NA	NA	NA	107	201	282	376	NA	NA	NA	NA	NA	NA	NA	NA	NA	NA	NA
212	0	1	1.1	1	1.6	1.2	0.8	1	0.7	0.49	1.6	0.6	1.4	0.8	1.3	NA	119	211	302	399	495	582	675	761	952	1126	1308	1488	1679	1849	NA
213	0	2.5	3	3.9	3.3	NA	NA	NA	NA	NA	NA	NA	NA	NA	NA	NA	99	186	280	365	NA	NA	NA	NA	NA	NA	NA	NA	NA	NA	NA
214	0	1	1.1	1	1.4	1.4	1.4	1.3	0.49	0.7	2.1	2.2	1.5	1.4	1.9	NA	104	183	277	386	467	567	656	750	923	1099	1280	1467	1652	1834	NA
215	0	1.2	0.8	0.9	1.2	1	1	1.2	0.9	0.49	2.3	1.3	1.4	1.2	1.5	NA	99	197	286	384	472	575	653	738	920	1107	1309	1472	1660	1840	NA
216	1	0.49	0.49	0.49	0.8	0.49	0.49	0.49	0.49	0.49	NA	NA	NA	NA	NA	NA	421	505	595	686	792	878	969	1064	1239	NA	NA	NA	NA	NA	NA
217	0	3.8	3.8	3.4	3.7	3.7	3.4	3	3.9	3.3	4.1	4	3.9	3.8	3.6	NA	161	248	338	437	527	618	721	818	990	1175	1365	1532	1721	1886	NA
218	0	2.3	1.9	1.7	1.6	2	NA	2	2.4	2.2	2.3	2.1	1.1	NA	NA	NA	88	183	270	371	504	NA	686	761	922	1100	1286	1496	NA	NA	NA
219	0	1.7	1.4	1.6	1.5	1.8	1.6	0.8	0.8	1.5	1.8	1.4	1.9	2.1	2.6	NA	118	217	300	397	502	585	684	760	951	1125	1349	1489	1671	1847	NA
220	0	1.6	1.6	1.4	1.6	1.9	1.6	2.9	2.7	2.7	2.9	NA	NA	NA	NA	NA	105	183	269	367	464	554	647	738	925	1098	NA	NA	NA	NA	NA
221	0	0.49	0.49	0.49	0.49	0.49	0.49	0.49	0.49	0.49	0.6	0.5	0.49	0.49	0.7	NA	106	184	277	368	465	553	641	735	920	1088	1281	1459	1641	1823	NA
222	0	0.9	1.5	1.5	1.3	1.4	1.4	1.1	1.4	1	1.5	1.3	1.4	1.9	1.4	NA	104	187	278	365	463	555	650	735	919	1097	1287	1469	1646	1828	NA
223	0	1.8	1.5	1.5	2.3	1.3	1.3	1.4	2.2	1.3	1.2	1.3	1.6	1.3	1.6	NA	169	258	353	443	542	625	714	807	987	1169	1361	1529	1715	1885	NA
224	0	0.6	0.49	0.9	0.6	0.49	0.49	0.7	0.8	0.6	1.2	0.49	1.1	0.7	0.7	NA	140	230	315	407	513	595	681	779	958	1133	1322	1500	1688	1862	NA
225	0	1.4	6.6	1.6	1.2	1.7	1.5	1.7	2	1.6	1.7	1.8	2.5	2.3	2.5	NA	242	332	424	511	609	704	787	878	1057	1238	1435	1609	1791	1958	NA
226	0	1.7	1.4	1.7	2.3	1.6	1.8	1.8	1.9	1.2	2.2	1.6	2.4	1.9	2.3	NA	129	220	310	408	497	595	682	776	953	1128	1309	1500	1683	1847	NA
227	0	1.4	1	NA	NA	NA	NA	NA	NA	NA	NA	NA	NA	NA	NA	NA	99	188	NA	NA	NA	NA	NA	NA	NA	NA	NA	NA	NA	NA	NA
228	0	2.1	2.8	3.4	3.8	3.4	3.6	NA	4.1	3.2	4	3.8	3.9	5.3	3.8	NA	93	197	303	366	492	568	NA	744	912	1143	1366	1576	1653	1828	NA
229	0	1.9	1.9	2.4	2.5	3	2.5	3	4	2.5	2.8	3.6	4.1	4	3.4	NA	108	196	283	382	479	564	657	759	927	1116	1294	1490	1672	1846	NA
230	0	2.5	1.9	2.3	2.8	2.7	2.2	2	2.3	1.3	2.2	2.1	1.3	2.3	NA	NA	93	185	274	364	455	546	639	730	911	1089	1284	1452	1642	NA	NA
231	0	2.5	2.3	3.4	3.1	2.5	3.4	3.5	4	2.6	2.9	3.1	3	2.7	4.3	NA	112	205	301	425	495	576	677	764	950	1114	1307	1499	1678	1848	NA
232	0	1.7	1.7	2.5	2.2	1.6	2.1	2	2.4	2.1	2	3.4	3.2	2.9	NA	NA	91	180	277	368	468	560	658	742	917	1090	1278	1478	1657	NA	NA
233	0	0.6	0.6	0.9	1	0.49	0.6	0.49	0.8	0.49	0.7	0.8	0.9	0.49	0.6	NA	99	189	287	374	462	550	644	745	914	1099	1283	1463	1646	1827	NA
234	0	NA	1.94	1.89	1.73	NA	NA	NA	NA	NA	NA	NA	NA	NA	NA	NA	NA	179	305	460	NA	NA	NA	NA	NA	NA	NA	NA	NA	NA	NA
235	1	1.8	2.1	1.8	1.8	2.1	NA	2.2	4.6	NA	NA	NA	NA	NA	NA	NA	103	194	314	400	512	NA	657	742	NA	NA	NA	NA	NA	NA	NA
236	0	0.49	0.9	1.4	0.7	0.8	6.5	0.8	1.2	0.49	2.2	0.8	1.5	0.9	NA	NA	116	174	281	386	488	558	637	747	917	1097	1274	1457	1644	NA	NA
237	0	2	1.6	2.4	2.2	1.9	2	1.8	2	1.2	2	1.8	1.8	2.1	1.9	NA	129	206	297	396	488	565	661	760	935	1125	1307	1480	1663	1860	NA
238	0	1.1	1	1.7	1.6	1.2	3.8	0.8	1.1	0.9	0.8	NA	NA	NA	NA	NA	239	316	406	526	601	691	785	890	1051	1243	NA	NA	NA	NA	NA
239	1	0.7	1.2	2	59.2	NA	NA	NA	NA	NA	NA	NA	NA	NA	NA	NA	151	237	330	420	NA	NA	NA	NA	NA	NA	NA	NA	NA	NA	NA
240	0	1	0.8	1.4	1.5	0.9	2	1.4	0.8	1	1.4	NA	NA	NA	NA	NA	853	943	1031	1138	1217	1308	1411	1507	1671	1852	NA	NA	NA	NA	NA
241	0	0.5	0.9	0.7	0.8	0.6	0.5	1	0.6	0.49	1	0.8	1.2	1.3	1.1	NA	95	176	239	371	463	564	658	740	915	1098	1279	1456	1643	1827	NA
242	0	1.6	1.7	2.8	2.8	2.6	6.9	1.6	5	1.9	2.4	4.1	3.3	4.2	2	NA	140	232	316	427	511	602	693	784	959	1141	1327	1507	1684	1865	NA
243	0	3.3	3.2	2.9	3.1	3.4	3.1	3	2.8	2.6	2.8	3.5	2.9	4.2	3.9	NA	113	202	285	392	480	564	659	761	935	1106	1292	1485	1672	1860	NA
244	0	NA	1.9	1.8	1.3	1	0.9	1.4	1.1	0.9	1.4	1.7	1.9	1.7	1.7	NA	NA	198	306	413	497	583	680	779	951	1122	1322	1498	1686	1857	NA
245	0	0.8	1	0.5	1	NA	1	NA	0.49	NA	NA	NA	NA	1.2	NA	NA	96	189	272	384	NA	579	NA	749	NA	NA	NA	NA	1643	NA	NA
246	0	1.7	2	1.8	2	1.7	1.8	1.8	1.9	1.3	2	2.3	2.3	2.5	2.2	NA	289	386	471	573	665	741	843	934	1113	1283	1472	1667	1836	2018	NA
247	0	0.49	0.7	0.49	1.6	0.49	0.49	0.8	0.5	0.49	0.5	0.49	0.6	0.9	0.9	NA	108	199	300	395	488	564	684	754	931	1105	1298	1470	1655	1834	NA
248	0	1.3	1.2	1.3	1.5	1.3	0.8	1.6	0.7	0.49	1.3	1.9	1.5	1.7	2	NA	102	187	271	376	460	552	649	754	915	1099	1280	1463	1659	1825	NA
249	1	9.6	7.6	9.8	9.4	6.6	3.8	4.4	3.6	4.1	3.2	3.4	NA	NA	NA	NA	202	293	385	476	571	658	759	861	1028	1218	1385	NA	NA	NA	NA
250	0	0.6	0.6	0.7	1.2	0.7	0.5	0.6	0.49	0.49	0.6	0.8	0.9	0.49	0.7	NA	132	231	363	421	504	587	701	783	951	1151	1317	1504	1693	1856	NA
251	0	2	2.1	2.2	2.3	2.3	2.6	2.4	1.6	1.8	2	2.5	1.9	2.8	3.4	NA	123	214	305	403	487	600	670	768	942	1131	1310	1489	1671	1870	NA
252	0	0.5	0.7	1	0.49	0.49	0.49	0.49	0.49	0.49	1.1	0.49	0.49	0.49	0.7	1.2	98	188	290	375	468	564	650	747	915	1019	1195	1378	1496	1651	1832
253	1	0.6	0.7	1.1	1.5	1	1	1.1	0.5	2.2	1.8	1.9	1.6	1.6	NA	NA	197	287	382	483	575	676	761	846	1021	1215	1313	1474	1727	NA	NA
254	0	0.6	1.2	1.5	2.1	1.1	1.4	1	0.6	1.2	1.2	1	NA	NA	NA	NA	95	188	276	377	459	551	655	738	914	1111	1287	NA	NA	NA	NA
255	1	1.2	1.3	1.4	1.6	1.4	1	1.2	0.8	NA	NA	NA	NA	NA	NA	NA	64	155	247	350	428	525	630	719	NA	NA	NA	NA	NA	NA	NA
256	1	1.5	1.5	2.2	1.8	0.9	0.49	0.49	0.49	NA	NA	NA	NA	NA	NA	NA	146	247	365	409	504	604	688	784	NA	NA	NA	NA	NA	NA	NA
257	0	0.8	0.9	1.2	1.6	0.7	1	1.4	0.5	1.8	1.1	0.7	NA	NA	NA	NA	235	322	406	508	598	693	790	892	1057	1245	1417	NA	NA	NA	NA
258	0	2.3	2.3	2.5	2.8	3.2	2.7	2.7	2.4	3.1	3	2.7	2.5	3.1	3.9	NA	104	195	283	373	471	560	653	744	927	1105	1288	1470	1652	1837	NA
259	1	2.8	3.9	3.8	2.5	NA	NA	NA	NA	NA	NA	NA	NA	NA	NA	NA	104	193	286	375	NA	NA	NA	NA	NA	NA	NA	NA	NA	NA	NA
260	1	1.9	2.5	3.7	NA	NA	NA	NA	NA	NA	NA	NA	NA	NA	NA	NA	169	261	358	NA	NA	NA	NA	NA	NA	NA	NA	NA	NA	NA	NA
261	1	NA	1.5	NA	1.5	1.9	1.5	1.8	1.4	1	NA	NA	NA	NA	NA	NA	NA	240	NA	373	470	553	673	778	921	NA	NA	NA	NA	NA	NA
262	1	0.49	NA	NA	NA	NA	NA	NA	NA	NA	NA	NA	NA	NA	NA	NA	185	NA	NA	NA	NA	NA	NA	NA	NA	NA	NA	NA	NA	NA	NA
263	0	1.9	1.8	2.1	1.5	1.7	2.2	1.8	2.1	2.2	1.7	2	2	2.4	2.4	NA	133	224	312	403	501	596	690	802	967	1140	1316	1509	1673	1873	NA
264	1	2.3	2.1	2.4	1.7	1.8	1.8	2.3	1.2	2.2	1.9	3.4	4.1	NA	NA	NA	92	189	280	373	463	553	653	750	914	1102	1303	1473	NA	NA	NA
265	1	2	NA	NA	NA	NA	NA	NA	NA	NA	NA	NA	NA	NA	NA	NA	147	NA	NA	NA	NA	NA	NA	NA	NA	NA	NA	NA	NA	NA	NA
266	0	9.8	5.85	5.3	3.2	5.6	7.2	6.6	4.2	3.7	NA	3	2.8	3.5	0.49	NA	64	173	256	347	440	531	627	720	893	NA	1225	1443	1643	1810	NA
267	0	0.5	1	0.8	0.49	0.49	0.49	0.8	0.8	0.49	0.49	0.7	0.7	1.1	0.49	NA	95	192	285	381	474	564	663	746	917	1118	1298	1475	1662	1847	NA
268	0	2.1	2.3	2	2.2	2.2	2	2.5	1.2	2.6	2.2	2.8	NA	NA	NA	NA	90	180	277	365	455	550	649	732	911	1112	1279	NA	NA	NA	NA
269	0	1.1	1.2	1.5	1.3	1.4	1.5	1.2	1	1.3	1.3	1.9	1.6	1.7	1.9	NA	107	197	294	380	476	566	659	750	930	1129	1289	1478	1658	1826	NA
270	0	0.9	1.1	1	1	0.49	0.49	0.49	1	1.7	0.9	1.2	1.2	1.7	0.8	NA	97	181	295	377	470	552	650	748	923	1105	1279	1471	1644	1828	NA
271	0	0.49	0.6	0.8	0.8	0.49	0.49	0.49	0.8	1.9	0.6	0.8	1	1.5	1	NA	356	445	544	641	726	813	909	999	1168	1376	1539	1729	1903	2099	NA
272	0	NA	0.49	0.49	0.49	0.49	NA	0.49	0.8	0.8	0.9	0.8	0.49	0.7	0.6	NA	NA	234	321	407	489	NA	681	766	940	1136	1308	1501	1681	1870	NA
273	0	1.4	1.6	1.7	1.6	NA	1.6	1.4	1.3	1.7	1.4	1.4	1.5	1.2	1.8	NA	97	184	281	379	NA	559	650	730	913	1101	1273	1462	1644	1840	NA
274	0	1.9	1.6	1.7	1.4	1.2	1.8	1	1.2	1.9	1.4	1.5	1.7	1.8	1.3	NA	146	235	334	447	511	609	707	815	962	1162	1328	1519	1705	1886	NA
275	1	3.1	8.6	NA	NA	NA	NA	NA	NA	NA	NA	NA	NA	NA	NA	NA	99	196	NA	NA	NA	NA	NA	NA	NA	NA	NA	NA	NA	NA	NA
276	0	1.1	1.2	1.4	1.6	0.9	1.6	1.2	1	2.3	1.6	1.7	2	1.5	1.3	NA	87	184	283	363	456	552	647	730	906	1094	1273	1462	1634	1822	NA
277	0	1.2	1.4	1	1.2	1.1	1.1	0.49	0.6	1.4	1.1	1.5	1.2	1.5	1	NA	115	195	293	376	465	559	658	742	914	1106	1287	1467	1641	1837	NA
278	0	0.7	1	0.49	0.5	0.49	0.9	0.49	0.49	0.8	0.6	0.7	1	NA	0.49	NA	210	302	414	514	588	651	784	840	1014	1225	1381	1575	NA	1926	NA
279	0	0.8	1.2	1	0.6	1	NA	0.49	0.8	NA	0.49	0.49	0.49	0.9	1	0.49	58	149	247	346	427	NA	612	699	NA	878	1056	1241	1429	1602	1787
280	0	2.5	2.6	3.1	2.5	2.9	2.9	2.3	2.2	2.5	2.8	3.1	3.2	NA	3.5	NA	94	204	283	367	465	584	642	735	903	1093	1310	1486	NA	1837	NA
281	1	1	1.5	0.8	1.4	3.9	NA	NA	NA	NA	NA	NA	NA	NA	NA	NA	333	424	515	611	701	NA	NA	NA	NA	NA	NA	NA	NA	NA	NA
282	0	3	2.6	3	2.3	2.6	2.9	1.9	2	3	2.5	2.7	2.8	2.8	2.8	NA	118	215	320	400	498	596	672	751	932	1121	1315	1489	1681	1860	NA
283	0	1	1.1	1.1	0.49	0.8	0.8	0.6	0.6	0.49	1.1	1	0.9	0.9	0.49	NA	119	206	301	394	483	582	672	757	939	1116	1297	1480	1666	1852	NA
284	0	1.8	1.6	1.9	1.3	1.4	2.2	1	1.3	0.9	1	1.3	1.1	1.6	1.1	NA	98	197	287	373	471	559	659	733	915	1105	1279	1470	1652	1839	NA
285	0	1.6	1.8	2.3	1.6	1.4	1.7	1.3	1.5	1.4	1.9	1.7	1.9	1.7	2.1	NA	109	234	291	395	482	587	679	759	927	1116	1319	1488	1669	1858	NA
286	0	0.7	0.6	0.49	0.49	0.49	0.7	0.49	0.49	0.49	0.49	0.49	0.49	0.7	0.49	NA	157	216	309	408	498	582	688	762	946	1154	1318	1491	1694	1863	NA
287	0	1.1	2	1.2	1.4	1.3	1.2	0.49	0.7	1.4	1.5	1.6	NA	1.6	1.2	NA	93	191	287	370	463	594	659	745	913	1112	1318	NA	1688	1878	NA
288	0	2	2.1	2.4	2	1.9	2.2	1.6	1.7	2.1	2.3	2.2	2	2.1	2	NA	111	207	298	390	480	585	670	753	923	1114	1307	1488	1660	1842	NA
289	0	2.6	2.8	2.5	3.7	3.2	3	2.8	3.3	3.9	3.6	3.4	4.2	4	3.3	NA	112	205	304	393	483	577	668	750	919	1114	1308	1491	1673	1851	NA
290	0	1.8	1.4	1	0.9	1.1	1.4	0.49	0.7	0.9	1.3	1.6	1.4	1.6	1.4	NA	146	231	323	420	502	606	697	781	964	1145	1327	1510	1692	1875	NA
291	0	2.6	2.8	1.7	2.3	2.3	3	1.4	1.8	2.5	1.9	2.4	2.4	2.4	1.9	NA	94	192	276	367	456	563	647	730	919	1095	1277	1458	1641	1821	NA
292	0	1	1	0.9	0.8	1	1	0.49	0.49	0.8	1	1.3	1.2	1.1	1.8	NA	113	224	284	370	462	581	652	756	977	1099	1293	1468	1653	1832	NA
293	0	1.2	1.3	1.6	1.6	1.3	1.8	1.4	1.2	0.9	1.4	1.3	1.3	1.4	1	NA	133	229	337	410	498	596	704	771	958	1139	1315	1500	1688	1873	NA
294	0	1.5	1.7	1.4	1.7	1.2	1.2	1.7	0.8	1.5	1.7	1.8	2.1	1.5	0.7	NA	153	238	284	421	506	628	716	800	982	1149	1346	1527	1710	1885	NA
295	0	1.4	1.4	1.1	1	0.8	1.7	NA	NA	NA	NA	NA	NA	NA	NA	NA	98	189	308	366	461	560	NA	NA	NA	NA	NA	NA	NA	NA	NA
296	0	1.1	0.8	1	0.6	1	0.49	1	0.49	0.8	1	0.9	1.1	1.2	0.49	NA	168	264	364	449	575	673	739	803	995	1170	1352	1548	1723	1911	NA
297	1	2.9	NA	NA	NA	NA	NA	NA	NA	NA	NA	NA	NA	NA	NA	NA	256	NA	NA	NA	NA	NA	NA	NA	NA	NA	NA	NA	NA	NA	NA
298	0	3.3	4.1	2.9	2.9	3.1	4	3.3	3.2	4	5.2	4.9	NA	NA	NA	NA	96	198	278	379	471	554	644	737	918	1094	1279	NA	NA	NA	NA
299	0	1.8	2.2	1.7	1.7	1.4	1.8	1.8	1.7	2	2.7	2.8	2.5	2.4	1.8	NA	112	189	285	371	460	559	651	722	917	1104	1279	1457	1644	1820	NA
300	0	3	2.7	2.8	2.9	3	2.8	2.2	NA	2.5	3.6	3	4	3.5	3.4	NA	132	231	327	408	499	596	684	NA	950	1128	1322	1503	1682	1870	NA
301	0	0.7	1.3	0.9	0.7	0.8	1.1	NA	0.7	0.9	0.49	0.6	1.6	0.8	1.4	NA	127	233	309	408	527	617	NA	763	955	1156	1346	1536	1771	1865	NA
302	0	2.1	2.1	2	2	1.7	0.9	1	0.8	2.2	2	3.1	2.7	2	2.4	NA	98	195	287	371	461	573	648	726	924	1096	1292	1462	1638	1819	NA
303	0	0.9	0.49	0.6	0.8	1.2	0.49	0.49	1.1	0.5	0.8	1.1	0.9	1	1.3	0.7	105	203	294	397	495	602	693	770	950	1036	1225	1418	1573	1670	1868
304	0	4	3.7	4.2	4.7	4.2	3.6	3.7	5.5	4.4	5.7	3.9	3.4	4	4	NA	182	287	360	455	549	647	731	832	993	1180	1365	1553	1727	1916	NA
305	0	0.7	0.49	0.49	0.49	0.7	0.49	0.49	0.49	0.49	0.49	0.7	0.5	1.1	0.49	NA	109	194	281	379	473	571	644	732	914	1096	1285	1469	1653	1831	NA
306	0	4.6	5.7	4.3	5.2	4.5	3.7	4.5	4.7	4.8	3.8	5.5	4.8	5.5	4.7	NA	154	244	350	433	542	609	694	777	965	1112	1301	1497	1666	1849	NA
307	0	1.5	1.9	0.8	1.3	1.5	0.8	1.4	1.9	1.1	1.5	1.4	1.9	2	1.3	NA	112	203	292	399	473	560	656	746	922	1099	1286	1470	1650	1839	NA
308	0	1.4	1.7	1.3	1.3	1.4	1.1	1.1	1.7	1.4	0.9	1	1	1.6	1.5	NA	103	190	267	372	467	559	652	734	930	1104	1281	1491	1645	1855	NA
309	0	1.4	1.2	0.49	0.5	1.1	0.7	0.7	1.1	0.7	0.9	1.4	1	1.4	1.2	NA	92	193	295	378	497	567	644	742	931	1110	1281	1476	1652	1841	NA
310	0	1.1	1.4	1	1	1.1	0.7	0.8	0.8	1	0.8	1.3	1.1	0.9	1	NA	132	226	316	412	504	608	686	784	965	1149	1332	1495	1694	1865	NA
311	0	0.8	1	0.49	0.8	1.1	0.49	0.7	0.7	0.6	0.7	1	1	1	0.5	NA	98	189	279	372	469	555	647	731	916	1098	1276	1462	1644	1828	NA
312	0	1.2	1.6	1.2	1.4	1.3	1.3	1.5	1.4	1.3	1.4	1.9	2.1	2.7	4.5	NA	175	311	357	448	541	644	716	808	994	1172	1360	1535	1729	1900	NA
313	0	1.1	1.3	0.49	0.49	1	0.49	0.49	2.2	0.49	0.49	0.7	1.3	0.6	0.8	NA	120	216	302	400	498	582	673	783	939	1128	1308	1490	1672	1854	NA
314	0	2.3	2.3	1.9	1.6	1.8	1.7	1.5	3.5	1.8	1.9	2.5	NA	1.6	NA	NA	109	192	282	395	486	568	646	746	920	1103	1295	NA	1655	NA	NA
315	1	2.5	2.7	NA	2.9	2.5	1.9	2.1	2.9	2.5	2.5	2.7	3	1.99	NA	NA	98	190	NA	376	477	572	644	736	917	1100	1279	1461	1644	NA	NA
316	0	1.2	0.6	0.8	0.6	1	0.5	1	1.5	1.2	1.1	0.8	1.2	1.3	1.2	NA	386	477	565	657	757	812	924	1016	1203	1399	1572	1810	1952	2112	NA
317	1	3.2	2.8	4.3	4.3	10.8	NA	NA	NA	NA	NA	NA	NA	NA	NA	NA	93	190	280	371	468	NA	NA	NA	NA	NA	NA	NA	NA	NA	NA
318	1	1.3	NA	0.49	0.8	1.3	5	NA	NA	NA	NA	NA	NA	NA	NA	NA	67	NA	242	286	367	472	NA	NA	NA	NA	NA	NA	NA	NA	NA
319	0	0.8	0.49	0.49	0.49	0.9	0.49	0.49	2.4	0.49	0.49	0.49	0.9	0.49	0.9	NA	98	187	278	364	469	562	644	733	916	1087	1288	1456	1639	1850	NA
320	0	0.7	0.49	0.49	0.49	0.5	0.49	0.49	1.9	0.49	0.49	0.49	0.49	0.49	0.49	NA	106	190	282	371	470	537	646	742	923	1101	1310	1471	1660	1840	NA
321	0	1.2	0.9	1.2	1.2	1.6	0.49	0.8	2.1	1	1.2	1.3	1.1	1.3	1.5	NA	67	161	239	329	435	522	606	698	875	1082	1275	1464	1604	1804	NA
322	0	1	NA	0.9	0.7	0.6	0.49	0.49	0.9	0.9	1	1.1	0.8	0.49	0.7	NA	152	NA	327	427	527	622	691	777	992	1156	1357	1511	1700	1882	NA
323	0	1.5	1.4	1.3	1.2	2	1.4	1	2.2	1.5	1.6	1.7	2	1.5	1.9	NA	261	352	433	538	636	741	805	895	1099	1273	1476	1644	1806	2008	NA
324	0	0.9	0.8	0.7	0.7	0.8	1	0.49	3.3	NA	NA	NA	NA	NA	NA	NA	200	295	383	476	567	670	750	832	NA	NA	NA	NA	NA	NA	NA
325	0	1.6	1.4	4.6	1.1	2.3	1.9	1.2	2.8	1.5	2.2	1.5	2.1	2	2.7	NA	124	228	319	411	502	602	676	763	963	1133	1322	1499	1681	1863	NA
326	0	1.9	1.8	1.4	1.3	1.4	1.9	2.3	NA	2.3	2.2	2.7	2.5	2.1	2.4	NA	111	202	302	396	510	607	683	NA	936	1100	1295	1474	1658	1841	NA
327	0	1.6	1.2	1	0.49	1.6	1.6	1.5	1.5	0.49	1.3	1.4	1	1.7	1.5	1.7	201	277	365	453	505	554	638	771	813	1010	1177	1422	1541	1730	1912
328	0	1.1	1.4	2	1.4	1.4	1.7	0.8	1.7	1.8	1.2	1.8	1.6	1.9	1.6	NA	107	197	283	393	470	557	647	742	919	1120	1295	1474	1649	1844	NA
329	1	0.9	1.1	NA	NA	NA	NA	NA	NA	NA	NA	NA	NA	NA	NA	NA	155	244	NA	NA	NA	NA	NA	NA	NA	NA	NA	NA	NA	NA	NA
330	0	0.9	NA	NA	NA	0.49	0.49	0.49	NA	0.49	0.49	0.49	0.9	NA	0.49	NA	355	NA	NA	NA	676	752	844	NA	1126	1299	1490	1671	NA	2061	NA
331	0	3	1.9	2.2	3.1	1.7	2.4	1.1	2.4	2.2	2.2	2.6	2.9	2	NA	NA	311	380	462	557	651	731	832	919	1100	1284	1458	1642	1867	NA	NA
332	0	0.49	0.49	0.49	0.49	0.49	0.6	0.49	4	0.49	0.49	0.49	0.7	0.49	0.49	NA	135	229	313	400	499	582	666	756	951	1121	1318	1492	1687	1966	NA
333	0	1.5	1.2	1	1.5	1.1	1.3	0.49	1.3	1.1	1.3	1.4	1.6	1.5	1.6	NA	172	256	348	441	533	624	708	792	984	1159	1352	1527	1714	1895	NA
334	0	NA	1	NA	NA	NA	NA	NA	NA	NA	NA	NA	NA	NA	NA	NA	NA	189	NA	NA	NA	NA	NA	NA	NA	NA	NA	NA	NA	NA	NA
335	0	1.7	1.3	1	1.1	0.6	1	0.7	1.6	1.2	0.9	1.2	1.5	1.3	1.3	NA	218	289	383	478	578	677	743	824	1006	1191	1369	1555	1741	1930	NA
336	0	1.8	1.7	1.5	1.6	0.8	1.5	1	1.8	1.7	1.5	1.7	1.6	1.4	1.6	NA	162	236	326	426	522	596	701	775	964	1159	1334	1516	1705	1894	NA
337	0	1.4	1.1	1.2	1.5	1.2	1.6	1.9	1.8	2.9	1.9	1.9	1.5	1.2	2	NA	119	232	311	401	492	574	665	759	940	1141	1310	1491	1689	1864	NA
338	0	NA	1.9	2.1	2.4	1.5	2	NA	NA	NA	NA	NA	NA	NA	NA	NA	NA	201	296	394	471	562	NA	NA	NA	NA	NA	NA	NA	NA	NA
339	0	2	2.3	2	1.8	NA	1.6	1.1	2	1.7	2	2.1	1.9	1.8	2	NA	322	442	512	596	NA	787	868	960	1143	1329	1507	1708	1884	2066	NA
340	0	1	1.1	0.9	1.5	1.2	1.2	2.1	1.4	1.3	1.2	2.1	1.5	1.5	2	NA	174	266	348	467	537	645	714	796	991	1204	1357	1545	1729	1925	NA
341	0	3.1	2.6	3.1	3.8	2.4	2.7	3	3.3	3.3	3.1	3.3	2.5	3	3.6	NA	212	315	388	499	581	668	745	833	1040	1222	1389	1590	1757	1934	NA
342	0	1.7	1.5	1.7	1.6	1.2	1.8	4	4.7	2.1	2.6	2	NA	NA	NA	NA	95	183	277	375	463	547	642	728	910	1100	1289	NA	NA	NA	NA
343	0	1.5	1.9	1.6	2.2	1.4	1.3	2	1.8	2.2	1.9	1.2	NA	0.8	1.3	NA	95	195	279	377	482	552	657	755	937	1096	1274	NA	1649	1828	NA
344	0	1	0.49	0.49	0.8	0.49	0.49	0.9	0.6	0.8	0.6	0.49	1	0.49	0.6	NA	94	188	288	381	471	562	647	745	924	1106	1281	1466	1648	1837	NA
345	0	1.9	1.2	1.5	2	1.4	1.4	1.4	1.7	1.9	1.8	1.8	NA	2.3	1.9	NA	100	195	294	387	475	561	651	741	926	1106	1288	NA	1676	1841	NA
346	0	0.7	NA	NA	NA	NA	NA	NA	NA	NA	NA	NA	NA	NA	NA	NA	103	NA	NA	NA	NA	NA	NA	NA	NA	NA	NA	NA	NA	NA	NA
347	0	1.2	1.8	1.3	1.6	0.49	1.1	1.3	1.1	0.9	1.4	1.8	1.3	1.3	1.3	NA	111	183	293	380	474	548	632	716	909	1087	1281	1450	1652	1843	NA
348	0	0.49	0.49	0.49	1.1	0.6	0.49	NA	0.49	0.49	0.6	0.49	0.49	0.49	0.49	NA	112	188	280	375	480	554	NA	738	920	1102	1281	1458	1645	1830	NA
349	0	1	1	0.6	0.8	1.3	0.49	1.8	1.6	1.3	1.4	1.1	NA	NA	NA	NA	91	177	276	380	476	555	638	737	912	1088	1274	NA	NA	NA	NA
350	1	1.6	1.1	0.5	1.6	NA	1.4	1.2	1.9	1.7	2.9	NA	NA	NA	NA	NA	111	187	287	383	NA	586	642	740	904	1100	NA	NA	NA	NA	NA
351	1	1.4	1.5	0.7	2	0.9	NA	1.6	1.9	2.3	33.1	NA	NA	NA	NA	NA	192	287	382	476	607	NA	768	843	1026	1208	NA	NA	NA	NA	NA
352	0	0.49	1	0.49	0.49	1.1	0.6	1.5	0.8	0.8	0.8	1	0.6	0.49	NA	NA	162	254	347	438	536	618	704	806	975	1156	1397	1528	1701	NA	NA
353	0	0.49	4.5	NA	0.6	0.7	0.49	1	1.2	0.49	0.49	0.7	0.7	0.49	0.49	NA	165	243	NA	432	530	606	692	788	966	1147	1330	1531	1705	1887	NA
354	0	0.9	1	0.9	0.7	1.4	0.49	1.2	1.2	1.5	1.3	1.3	1.6	0.49	NA	NA	120	208	298	392	487	564	650	742	924	1114	1293	1482	1658	NA	NA
355	0	3.1	6.5	3.1	4.4	3.4	3.8	5.1	6.5	5.7	7.3	6.6	4.8	5.6	4.8	NA	96	186	286	375	458	550	641	732	915	1102	1279	1466	1643	1830	NA
356	0	0.49	0.49	0.49	0.5	1.1	0.49	0.49	0.49	0.49	0.49	0.49	0.5	0.49	0.49	NA	263	355	455	543	634	718	805	902	1083	1266	1441	1629	1810	2008	NA
357	1	0.9	0.7	0.8	NA	NA	1.5	2.5	1.3	2.4	7.3	7.3	9.9	NA	NA	NA	526	618	715	NA	NA	996	1069	1162	1343	1532	1736	1888	NA	NA	NA
358	0	4.1	5	4.3	5.3	4.1	5.2	5	5	NA	5.5	5.5	NA	NA	5.3	NA	180	283	356	441	578	627	760	858	NA	1299	1406	NA	NA	1929	NA
359	0	1.2	1.4	1.4	0.9	1.2	0.49	1.6	0.49	1.2	1.2	1.7	1.9	2	1.5	NA	122	237	301	395	481	577	661	747	929	1112	1298	1472	1746	1841	NA
360	0	0.7	0.49	NA	1.3	0.9	1	1.1	0.49	0.49	1.4	0.6	1.2	1.5	0.9	NA	204	305	NA	449	560	672	767	850	1037	1206	1395	1562	1832	1933	NA
361	1	1.1	1.2	0.8	1.9	2	2.8	NA	NA	NA	NA	NA	NA	NA	NA	NA	121	220	287	400	489	562	NA	NA	NA	NA	NA	NA	NA	NA	NA
362	1	1.6	0.7	NA	NA	NA	NA	NA	NA	NA	NA	NA	NA	NA	NA	NA	386	465	NA	NA	NA	NA	NA	NA	NA	NA	NA	NA	NA	NA	NA
363	0	0.49	0.49	0.8	0.8	0.8	0.49	0.8	0.6	0.6	0.9	1.1	1.1	0.49	1	NA	101	192	290	374	472	549	647	742	913	1102	1277	1452	1641	1837	NA
364	0	0.8	0.8	1.2	0.49	0.9	0.49	0.8	1	0.49	0.7	1	0.8	0.49	0.49	NA	100	190	287	372	463	555	638	728	918	1100	1286	1478	1647	1829	NA
365	0	0.49	0.49	0.49	0.49	0.49	NA	0.9	0.49	0.49	2.6	0.9	0.49	0.49	NA	NA	166	247	363	441	534	NA	734	803	982	1160	1343	1524	1714	NA	NA
366	0	2.2	1	1.8	1.6	1.8	1.9	2.3	2.5	2.9	2.5	3.4	3.5	3	2.8	NA	200	286	398	491	554	621	732	825	1012	1239	1412	1558	1750	1965	NA
367	0	1.1	0.6	1.2	0.5	1.2	0.5	1.3	1.2	1.4	1.8	1.3	1.5	0.9	1.6	NA	126	217	315	420	518	584	661	764	944	1134	1311	1499	1666	1857	NA
368	0	1.8	NA	2.4	1.5	NA	1.6	2.1	1.9	2.5	2.5	1.9	2.2	2.2	2.4	NA	90	NA	281	377	NA	553	639	733	912	1094	1291	1462	1646	1833	NA
369	0	1.3	1.6	1.8	1.2	1.4	1.3	NA	2	1.6	2.3	2	1.9	1.8	2	NA	86	191	282	374	464	554	NA	702	920	1094	1276	1457	1648	1824	NA
370	0	NA	1.2	1	NA	0.6	1.2	1.9	1.4	NA	NA	NA	NA	NA	NA	NA	NA	212	311	NA	493	573	679	758	NA	NA	NA	NA	NA	NA	NA
371	0	0.49	0.49	0.49	0.49	0.49	0.49	1.1	0.49	0.49	0.49	0.49	0.6	0.49	0.49	NA	117	194	294	383	484	558	644	733	924	1097	1293	1471	1653	1838	NA
372	0	0.8	0.8	1.1	0.7	1	0.49	1.4	0.7	1.2	1.1	1	1.4	0.7	0.7	NA	113	191	287	376	462	544	635	726	910	1106	1282	1463	1651	1833	NA
373	0	0.7	0.8	1	0.7	0.6	0.9	1	1	0.9	1.4	1	1.9	1	0.7	NA	97	188	288	395	461	541	630	734	926	1101	1283	1457	1641	1841	NA
374	0	2.1	2.5	2.3	4.5	2.2	2.8	3.4	1.9	2.6	2.8	3	3.2	NA	NA	NA	95	189	288	377	467	551	636	749	909	1100	1282	1461	NA	NA	NA
375	0	0.49	0.49	0.49	0.49	0.8	0.49	0.7	0.49	0.49	0.5	0.49	1	0.6	0.49	NA	215	304	403	494	578	655	742	867	1029	1215	1397	1586	1768	1943	NA
376	0	1.5	1.8	2.4	1.3	1.5	1.5	2	1.8	2.4	1.8	1.9	2	1.8	1.6	NA	169	260	362	450	533	615	705	834	980	1170	1357	1533	1727	1897	NA
377	0	0.49	0.7	0.9	0.49	1	0.7	1.3	0.8	1	0.9	0.8	1.2	0.5	0.6	NA	163	198	289	387	452	560	646	744	920	1113	1290	1473	1661	1836	NA
378	0	1.3	0.8	1.3	0.8	NA	0.7	1.2	1.2	1.3	1.2	1.4	1.5	1.6	1.7	NA	144	224	321	413	NA	624	677	802	971	1155	1313	1517	1687	1881	NA
379	1	2.2	NA	NA	NA	NA	NA	NA	NA	NA	NA	NA	NA	NA	NA	NA	132	NA	NA	NA	NA	NA	NA	NA	NA	NA	NA	NA	NA	NA	NA
380	0	1.5	2	2.1	1.9	2.3	2.3	2.6	2.5	1.4	1.8	2.5	2.4	NA	NA	NA	124	208	293	432	473	559	650	739	923	1112	1286	1475	NA	NA	NA
381	0	2.9	2.4	2	1.7	1.8	2.2	2.7	2	2.5	3.1	3.6	2.9	3	3	NA	166	253	350	442	519	610	702	793	974	1167	1338	1528	1710	1895	NA
382	0	0.8	0.9	0.9	NA	NA	2	0.49	0.8	0.7	0.9	1.4	0.6	0.9	1.4	NA	176	268	359	NA	NA	646	713	808	986	1172	1357	1542	1731	1913	NA
383	0	1.6	1.8	2	1.4	2	1.5	1.7	1.8	1.9	1.5	2.1	2.1	2.5	1.9	NA	96	216	299	392	475	572	658	711	935	1114	1295	1491	1671	1902	NA
384	0	0.49	0.6	1	0.6	0.49	0.9	1.4	0.7	0.5	1	1.2	1.4	1.1	1.2	NA	91	187	281	369	461	553	635	732	911	1096	1286	1456	1638	1820	NA
385	0	1.2	0.8	1	0.8	1	1.3	1.1	1	1.3	1.5	1.4	1.2	1.2	1.2	NA	86	191	287	381	458	548	630	728	920	1088	1275	1464	1646	1828	NA
386	0	1	1.1	1.6	1.2	0.8	1.1	1.3	0.9	0.6	1.2	1.6	1.3	1.4	1.8	NA	90	184	283	378	456	546	625	727	911	1098	1273	1458	1644	1829	NA
387	0	1.7	1.8	1.8	2	1.3	2.3	2.2	1.8	NA	2	NA	NA	NA	5	NA	152	252	341	397	510	594	677	796	NA	1173	NA	NA	NA	1879	NA
388	1	0.8	NA	1.3	NA	NA	NA	NA	NA	NA	NA	NA	NA	NA	NA	NA	100	NA	330	NA	NA	NA	NA	NA	NA	NA	NA	NA	NA	NA	NA
389	0	3.5	2.7	3.7	4.6	NA	NA	NA	NA	NA	NA	NA	NA	NA	NA	NA	93	192	283	392	NA	NA	NA	NA	NA	NA	NA	NA	NA	NA	NA
390	0	1.4	1.4	2.1	1.6	1	2.1	1.5	1.1	1.4	1.5	2.1	1.2	1.6	1.5	NA	91	186	285	389	467	551	651	734	915	1097	1286	1482	1649	1848	NA
391	0	0.6	0.49	0.9	1	0.49	0.49	1.3	1.1	1.2	1.3	1.6	1.2	1.5	1.1	NA	122	217	312	405	495	577	669	767	948	1137	1312	1502	1683	1889	NA
392	0	0.7	1.4	0.7	1.4	2.1	1.7	1	1.3	1.8	2	1.7	2	2	1.9	NA	114	212	330	386	484	575	653	771	933	1122	1318	1477	1679	1877	NA
393	0	1.2	0.9	2.3	1.5	1.7	NA	NA	NA	NA	NA	NA	NA	NA	NA	NA	197	294	389	476	558	NA	NA	NA	NA	NA	NA	NA	NA	NA	NA
394	0	1.4	0.8	1.2	2	1	1.8	1.8	1.9	1.9	2.6	2.1	2.4	1.8	2	NA	145	232	328	418	498	589	694	782	963	1140	1328	1511	1713	1873	NA
395	0	0.5	0.49	1.1	0.9	0.49	1	1	0.8	0.8	0.6	1.2	1	1	0.6	NA	199	290	381	474	555	646	743	835	1015	1204	1374	1556	1748	1934	NA
396	1	1.5	2.3	1.8	2.8	NA	NA	NA	NA	NA	NA	NA	NA	NA	NA	NA	95	188	290	377	NA	NA	NA	NA	NA	NA	NA	NA	NA	NA	NA
397	0	4	NA	1	3.7	1.9	6.3	4.8	4.5	1.6	1.8	1.7	1.9	5.2	1.8	NA	118	NA	274	371	469	562	637	723	961	1115	1274	1463	1654	1877	NA
398	0	2.8	2.3	2.4	2.2	2.1	2.7	2.4	3.3	3.2	3.2	3.4	3.4	3.5	3.6	NA	98	189	284	370	462	550	641	734	909	1102	1278	1480	1644	1826	NA
399	0	0.49	1.4	NA	1.3	0.49	1.2	1.2	1	NA	1.4	NA	NA	NA	NA	NA	133	222	NA	400	492	586	666	769	NA	1045	NA	NA	NA	NA	NA
400	0	0.8	NA	1.3	NA	NA	1.7	1.4	1.7	2.4	2.4	2.9	NA	NA	NA	NA	151	NA	311	NA	NA	563	668	771	935	1127	1324	NA	NA	NA	NA
401	0	0.49	0.8	0.49	0.49	0.49	0.8	NA	NA	NA	NA	NA	NA	NA	NA	NA	103	201	298	389	465	564	NA	NA	NA	NA	NA	NA	NA	NA	NA
402	0	NA	3.8	NA	6.1	NA	NA	NA	NA	NA	NA	NA	NA	NA	NA	NA	NA	673	NA	849	NA	NA	NA	NA	NA	NA	NA	NA	NA	NA	NA
403	0	0.6	0.9	0.49	0.7	0.49	1.1	0.6	1	1.2	1	1.2	0.6	1	0.8	NA	119	191	290	372	455	546	651	735	916	1094	1281	1483	1644	1822	NA
404	0	2.2	2.4	1.6	2.2	NA	3	2.4	3.1	3	3.4	3.2	3.3	3.6	3.3	NA	263	357	457	539	NA	714	805	903	1073	1270	1443	1627	1809	1990	NA
405	0	0.49	0.49	0.49	0.49	0.49	0.49	0.49	0.49	0.49	0.49	0.49	0.49	0.8	NA	NA	456	533	631	722	799	897	981	1086	1254	1450	1616	1805	1982	NA	NA
406	0	1.2	1.3	0.6	1	1	1.8	1.5	1.8	1.4	1.9	2.3	1.6	2.3	2	NA	99	193	319	372	460	550	642	733	918	1097	1271	1460	1643	1833	NA
407	0	1.2	1.2	0.5	0.6	0.6	1.3	0.9	1.1	1.5	1.3	1.1	0.6	1.2	0.7	NA	122	226	302	393	476	561	666	735	973	1121	1325	1493	1708	1854	NA
408	0	2.2	2.2	1.2	1.2	2.4	2.8	1	1	0.9	NA	NA	NA	NA	NA	NA	165	274	359	458	529	625	723	816	984	NA	NA	NA	NA	NA	NA
409	1	1.1	1.9	NA	NA	NA	NA	NA	NA	NA	NA	NA	NA	NA	NA	NA	111	202	NA	NA	NA	NA	NA	NA	NA	NA	NA	NA	NA	NA	NA
410	0	1	1	0.6	0.7	1.4	1.3	0.7	1.2	1.3	1.4	1.1	0.9	1.1	1.3	NA	106	204	287	378	469	556	647	777	920	1109	1284	1465	1646	1842	NA
411	1	2.2	1.4	1.3	1.3	1.9	1.9	2.8	10.1	NA	NA	NA	NA	NA	NA	NA	92	198	290	367	457	552	661	752	NA	NA	NA	NA	NA	NA	NA
412	0	3.8	3.4	2.8	2.8	3	2.9	2.8	3.2	3.4	3.1	3	3.2	3.1	2.7	NA	113	210	302	391	485	577	666	749	931	1123	1305	1487	1666	1858	NA
413	0	1	1.2	0.49	0.8	0.9	1.1	0.5	0.6	1.3	1.7	1.3	2.3	1.8	NA	NA	127	217	307	398	482	573	667	755	972	1115	1298	1506	1686	NA	NA
414	0	3	NA	2.1	2.5	2.6	2.5	2.6	2.5	2.6	3.8	4.2	3.8	4.6	3.6	NA	101	NA	297	363	461	553	652	752	916	1100	1287	1485	1648	1829	NA
415	1	NA	2	1.4	2.8	NA	NA	NA	NA	NA	NA	NA	NA	NA	NA	NA	NA	261	339	448	NA	NA	NA	NA	NA	NA	NA	NA	NA	NA	NA
416	0	2.6	2.8	3	NA	3.4	3.4	3.1	3.5	3.3	3.7	3.7	3.9	3.9	3.2	NA	188	305	414	NA	554	648	733	844	1007	1188	1379	1552	1736	1933	NA
417	0	1.3	2.3	1.3	1.5	2.2	1.8	1.5	NA	1.9	1.8	1.8	1.9	1.6	NA	NA	104	215	293	380	467	567	649	NA	909	1107	1289	1484	1692	NA	NA
418	0	1.8	2.1	1.4	1.6	1.9	2.2	1.6	1.7	1.5	1.9	1.8	1.8	1.5	1.6	NA	98	196	292	391	448	540	638	729	923	1103	1288	1467	1651	1820	NA
419	0	1.8	2.8	2	2.2	2.9	2.9	2.6	2.4	NA	3.1	2.2	2.6	3.4	2.5	NA	361	453	543	624	720	799	903	995	NA	1356	1538	1726	1911	2099	NA
420	0	1.5	1.6	1.2	1.3	1.2	1.8	1.5	1.9	2.2	1.8	1.8	2.2	1.8	1.8	NA	87	191	274	337	450	540	637	724	905	1098	1274	1459	1638	1826	NA
421	0	3.1	NA	NA	NA	NA	NA	NA	NA	NA	NA	NA	NA	NA	NA	NA	99	NA	NA	NA	NA	NA	NA	NA	NA	NA	NA	NA	NA	NA	NA
422	0	1	1.4	1	NA	1.3	1.1	1.5	1.2	NA	2.3	1.8	1	NA	NA	1.4	196	302	396	NA	598	701	802	892	NA	1284	1451	1635	NA	NA	2172
423	1	0.49	0.7	0.49	1.1	13.7	NA	NA	NA	NA	NA	NA	NA	NA	NA	NA	109	210	303	385	480	NA	NA	NA	NA	NA	NA	NA	NA	NA	NA
424	0	0.49	0.6	0.49	0.49	0.49	0.6	0.49	0.9	0.6	0.7	0.7	0.49	0.6	0.49	NA	141	231	324	408	493	589	676	774	949	1136	1320	1507	1688	1873	NA
425	1	5.8	NA	NA	NA	NA	NA	NA	NA	NA	NA	NA	NA	NA	NA	NA	141	NA	NA	NA	NA	NA	NA	NA	NA	NA	NA	NA	NA	NA	NA
426	0	0.49	0.6	0.49	0.49	1	0.7	0.49	0.5	0.9	1.1	1.8	1	0.8	0.5	NA	240	304	396	479	584	661	757	844	1030	1208	1393	1572	1764	1939	NA
427	0	3.8	3.9	3.3	3.3	4.4	4	4.2	4.1	5.2	NA	NA	NA	NA	NA	NA	89	204	297	376	474	547	655	731	929	NA	NA	NA	NA	NA	NA
428	1	0.49	1.2	1.2	0.49	0.7	2.6	1.8	2.3	8.1	NA	NA	NA	NA	NA	NA	220	317	423	499	583	681	800	870	1043	NA	NA	NA	NA	NA	NA
429	1	5.9	8	NA	NA	NA	NA	NA	NA	NA	NA	NA	NA	NA	NA	NA	147	249	NA	NA	NA	NA	NA	NA	NA	NA	NA	NA	NA	NA	NA
430	0	1.6	2	2	3.1	2.5	1.3	2.1	2.3	1.7	NA	2.7	2.2	2.5	2.7	NA	232	335	425	575	608	686	775	867	1065	NA	1408	1608	1786	1975	NA
431	1	1.4	NA	NA	NA	NA	NA	NA	NA	NA	NA	NA	NA	NA	NA	NA	125	NA	NA	NA	NA	NA	NA	NA	NA	NA	NA	NA	NA	NA	NA
432	0	2.8	NA	NA	0.8	NA	1	1.5	NA	NA	NA	NA	NA	NA	NA	NA	96	NA	NA	369	NA	551	651	NA	NA	NA	NA	NA	NA	NA	NA
433	0	1	0.9	1	0.49	1.2	1	1	1	1.4	NA	NA	NA	NA	NA	NA	165	224	315	410	494	522	581	692	777	NA	NA	NA	NA	NA	NA
434	0	1.6	1.6	1.3	1.3	2.1	1.7	1.9	1.6	10.2	NA	2.1	2.2	1.6	1.5	2.2	101	192	284	370	459	556	643	738	913	NA	1099	1278	1473	1642	1833
435	0	0.9	NA	0.49	0.49	0.8	0.49	0.6	0.49	1.2	0.7	1	0.49	0.9	0.7	NA	255	NA	428	520	604	702	791	888	1060	1253	1431	1612	1809	1981	NA
436	0	0.49	0.49	0.49	0.49	0.49	0.49	0.49	0.49	0.49	0.49	0.7	0.49	0.49	0.49	NA	101	213	286	383	465	557	648	741	920	1117	1284	1473	1669	1858	NA
437	0	1.2	0.8	1.7	0.7	1.4	1.1	1.4	0.9	1.2	1.9	1.5	0.7	0.7	0.6	NA	95	195	278	365	461	546	652	736	937	1113	1288	1460	1667	1847	NA
438	0	0.5	0.49	0.49	0.8	0.7	0.49	0.6	0.7	1.4	0.7	1.2	1.2	0.6	0.8	NA	106	197	278	385	474	559	650	727	925	1106	1282	1475	1657	1840	NA
439	1	1.3	0.8	1.1	1.8	1.9	1.3	1.4	1.5	1.7	1.5	1.7	1.9	NA	NA	NA	158	249	344	432	516	607	693	777	966	1156	1330	1519	NA	NA	NA
440	0	0.6	0.49	0.49	0.49	0.7	0.49	0.49	0.49	0.49	0.8	1.1	0.49	0.49	0.49	NA	114	198	279	365	449	552	660	730	925	1105	1284	1473	1660	1835	NA
441	1	2	1.2	1.6	1.4	2.8	2.9	3.4	4.2	NA	NA	NA	NA	NA	NA	NA	144	235	313	396	483	594	679	768	NA	NA	NA	NA	NA	NA	NA
442	0	1.7	1	1.8	2.6	4.1	2.5	1.6	NA	NA	NA	NA	NA	NA	NA	NA	514	605	692	783	871	972	1056	NA	NA	NA	NA	NA	NA	NA	NA
443	0	3.5	3.2	4.1	3.4	3	3.3	3.7	3.7	3.1	4	5	4	5.7	4.7	NA	322	413	497	585	680	773	873	949	1140	1317	1505	1686	1873	2063	NA
444	0	1	0.49	4.2	0.6	0.49	0.49	0.49	0.49	0.5	0.8	0.49	0.49	0.49	0.49	NA	131	246	320	411	488	592	684	768	958	1142	1335	1499	1702	1884	NA
445	1	1.2	NA	NA	NA	NA	NA	NA	NA	NA	NA	NA	NA	NA	NA	NA	112	NA	NA	NA	NA	NA	NA	NA	NA	NA	NA	NA	NA	NA	NA
446	0	1.2	0.8	0.7	0.9	0.8	0.6	1.3	1.1	1.4	1.3	0.8	1.3	1.4	1.3	NA	129	211	305	386	477	589	668	752	932	1114	1306	1487	1663	1866	NA
447	0	1.8	1.2	1.7	1.9	1.9	1.6	2.1	1.7	2.2	1.6	1.6	1.1	1.7	1.7	NA	257	353	430	522	614	698	798	887	1069	1243	1431	1613	1790	1967	NA
448	0	4.1	1.8	2.1	2.7	2.2	2.4	2.8	3.2	3.4	3.9	3.2	2.2	2.3	2.4	NA	82	207	286	379	463	557	648	732	925	1103	1287	1462	1650	1856	NA
449	1	1.5	1.1	1.4	2.1	NA	NA	NA	NA	NA	NA	NA	NA	NA	NA	NA	141	197	311	408	NA	NA	NA	NA	NA	NA	NA	NA	NA	NA	NA
450	0	1.1	0.49	1	1.4	1.5	1.2	1.6	1.2	1.5	1.7	NA	NA	NA	NA	NA	101	196	270	360	455	541	633	717	905	1088	NA	NA	NA	NA	NA
451	0	0.6	0.49	0.49	NA	1.2	0.7	0.5	0.49	0.49	1	NA	NA	NA	NA	NA	102	192	273	NA	458	545	642	721	910	1082	NA	NA	NA	NA	NA
452	0	1.5	1.1	0.49	1.6	1.1	0.7	1.1	1.4	0.9	1.6	1.1	1.4	1.4	1.8	NA	144	245	326	411	502	592	683	780	956	1138	1321	1498	1705	1873	NA
453	0	0.6	0.6	0.49	1	0.49	0.49	0.49	0.49	0.49	0.49	0.49	0.49	0.49	NA	NA	115	201	285	365	460	550	641	732	909	1095	1279	1460	2013	NA	NA
454	0	0.49	0.49	0.49	1	0.6	1	1.1	0.5	0.6	1.3	0.49	1.2	0.8	1.1	NA	106	195	281	367	461	562	644	729	918	1098	1277	1462	1648	1833	NA
455	0	2.4	1.8	0.8	2.2	0.8	1.7	2.3	2.4	NA	NA	NA	NA	NA	NA	NA	182	294	357	455	553	658	742	816	NA	NA	NA	NA	NA	NA	NA
456	1	9.3	NA	NA	NA	NA	NA	NA	NA	NA	NA	NA	NA	NA	NA	NA	105	NA	NA	NA	NA	NA	NA	NA	NA	NA	NA	NA	NA	NA	NA
457	0	1.3	1.6	0.9	0.49	2.1	1.2	1.2	1.2	1.2	1.8	0.8	1.3	NA	NA	NA	104	185	273	360	454	570	633	726	917	1098	1284	1466	NA	NA	NA
458	0	0.8	1.9	1.8	2.9	3.3	1.9	1.8	2.3	2.4	2.7	2.3	2.6	1.8	2.6	NA	151	228	314	400	494	603	672	763	951	1133	1308	1497	1686	1873	NA
459	0	3.3	3	2.8	3.6	3.1	3.7	3.2	3	2.6	2.9	2.6	2.7	NA	NA	NA	103	194	274	369	456	559	644	733	918	1093	1280	1457	NA	NA	NA
460	0	NA	0.9	0.49	0.9	0.49	0.7	0.7	0.6	0.8	0.8	0.49	0.49	0.49	0.8	NA	NA	238	341	418	537	600	699	775	978	1149	1337	1519	1695	1895	NA
461	1	0.49	0.9	0.49	1.1	0.8	1.3	1.4	1.7	NA	NA	NA	NA	NA	NA	NA	110	185	266	376	460	549	635	726	NA	NA	NA	NA	NA	NA	NA
462	0	1.4	1.2	1.7	2.2	1.8	2	2.2	1.7	2.1	1.8	1.9	2	1.9	2.1	NA	111	196	284	378	461	556	650	741	924	1106	1291	1466	1652	1844	NA
463	0	1.5	1.7	2.2	2.9	2.2	NA	2.2	1.4	1.5	1.2	0.9	1.4	1.2	1.9	NA	93	188	275	364	477	NA	645	735	925	1099	1290	1486	1652	1843	NA
464	0	1.3	1.6	1.2	2	2.8	1.9	3.4	2.4	1.5	2.1	1.4	2	1.7	1.8	NA	99	187	286	365	460	558	657	734	917	1090	1294	1483	1650	1842	NA
465	0	0.49	0.49	0.49	0.5	0.49	0.49	0.49	1	0.49	0.5	0.49	0.49	0.49	0.6	NA	133	205	299	380	495	554	666	754	925	1112	1300	1483	1661	1855	NA
466	0	2	2	1.6	3.7	2.9	NA	3	2.6	3.1	2.7	3.1	3.3	2.1	2.6	NA	199	288	371	458	554	NA	692	828	1007	1204	1380	1560	1750	1939	NA
467	0	NA	0.49	0.6	0.49	0.49	0.49	0.49	0.49	0.49	0.49	0.49	0.49	0.49	0.49	NA	NA	183	268	363	460	552	635	723	916	1083	1279	1465	1650	1839	NA
468	0	2.9	2.9	3.3	NA	NA	NA	NA	NA	NA	NA	NA	NA	NA	NA	NA	108	206	282	NA	NA	NA	NA	NA	NA	NA	NA	NA	NA	NA	NA
469	1	6.9	28.1	NA	NA	NA	NA	NA	NA	NA	NA	NA	NA	NA	NA	NA	105	188	NA	NA	NA	NA	NA	NA	NA	NA	NA	NA	NA	NA	NA
470	1	0.49	0.49	0.49	1.3	0.7	0.8	1.1	2.5	6.9	NA	NA	NA	NA	NA	NA	77	164	223	343	439	530	620	713	892	NA	NA	NA	NA	NA	NA
471	0	0.49	0.49	1.2	1.7	0.8	1	0.6	0.8	1.5	1	1.1	1.5	1	1.4	NA	101	181	276	368	458	552	642	728	915	1090	1287	1462	1649	1837	NA
472	0	1.2	1.3	1.6	2.6	1.7	1.5	1.5	1.6	2.2	2.3	1.7	2.5	2.3	2.4	NA	485	576	660	751	842	933	1024	1115	1297	1479	1661	1843	2039	2214	NA
473	0	2.8	4.2	4	4.4	3.6	2.9	2.6	NA	3.4	2.5	2.5	2.6	2.8	2.6	NA	93	177	247	332	429	517	637	NA	913	1106	1277	1462	1647	1849	NA
474	0	0.49	0.8	0.8	1.5	0.49	0.9	0.49	0.49	1.1	1	0.6	0.7	0.8	0.5	NA	106	183	278	359	461	551	642	726	915	1094	1276	1461	1646	1835	NA
475	1	1.5	1.6	2.3	2.4	1.6	1.7	1.8	2.1	1.4	NA	NA	NA	NA	NA	NA	104	182	279	367	469	556	637	733	916	NA	NA	NA	NA	NA	NA
476	0	0.8	0.5	1.5	0.6	0.8	0.9	0.5	1.2	1.2	1.1	0.7	1.1	1.1	0.8	NA	140	252	329	427	504	595	686	771	953	1137	1316	1506	1695	1877	NA
477	0	1.1	1	0.9	0.8	1.5	1.8	0.6	1.4	1.7	1.5	1	1.2	1.2	1.3	NA	161	246	333	420	520	605	703	794	982	1158	1346	1520	1717	1921	NA
478	0	1.5	1.5	2.4	1.8	1.8	1.9	1.8	1.9	2	2.3	1.9	2	2	2.3	NA	108	181	279	362	465	553	650	745	920	1099	1284	1463	1659	1874	NA
479	0	1.3	1.4	1.2	1.9	1.7	2.9	1.8	1.9	2.7	2.5	2.4	2.1	1.1	NA	NA	167	238	334	424	517	614	706	801	985	1159	1341	1524	1712	NA	NA
480	0	0.49	0.6	0.8	1.1	1	1.1	0.7	1.1	1.3	1.4	1.1	0.8	1.3	1.1	NA	365	444	528	617	720	809	900	1003	1171	1355	1537	1716	1901	2110	NA
481	0	0.49	0.8	2.7	1	0.8	1.4	1.1	1.2	1	1.9	0.8	1.1	0.7	1.8	NA	95	175	273	371	459	546	636	734	907	1099	1281	1449	1646	1824	NA
482	0	0.9	1.6	2.2	2.5	1.7	1.9	2	2.5	3	2.5	1.7	2	1.8	2.1	NA	140	222	310	407	495	589	678	768	947	1129	1309	1505	1682	1884	NA
483	0	NA	NA	0.5	1.1	NA	0.9	1	NA	0.7	1	0.49	NA	1.1	1	NA	NA	NA	283	372	NA	522	659	NA	898	1086	1254	NA	1668	1878	NA
484	1	2.6	NA	NA	NA	NA	NA	NA	NA	NA	NA	NA	NA	NA	NA	NA	116	NA	NA	NA	NA	NA	NA	NA	NA	NA	NA	NA	NA	NA	NA
485	0	1.1	0.49	0.8	0.7	1	1.3	1.1	1.1	1	0.8	0.49	0.49	0.9	1.4	NA	200	277	370	476	580	636	733	823	1005	1186	1375	1558	1747	1930	NA
486	0	NA	NA	1.3	3.9	2	2.3	2.2	2.2	2.5	2.7	1.6	3.4	3	2.7	NA	NA	NA	275	366	468	553	644	734	916	1098	1280	1463	1645	1833	NA
487	0	1.1	0.49	1.3	1	0.7	0.9	1.3	1.1	1.2	1.3	0.49	0.8	1.4	0.8	NA	99	180	273	363	454	559	639	722	909	1092	1276	1463	1653	1833	NA
488	0	1.9	1.4	2.2	2.4	1.7	2.1	2.1	2	2.2	2.1	1.9	1.9	2.1	1.9	NA	141	226	322	408	506	591	685	783	958	1151	1347	1508	1707	1889	NA
489	0	1.3	0.49	1.9	0.5	1.2	0.8	1.5	1.3	1.5	1.7	0.9	1	1.8	1.2	NA	132	211	304	398	503	623	674	777	941	1122	1308	1486	1676	1864	NA
490	0	1.1	0.7	2.1	1.6	NA	1.8	1.6	2	2.2	2.2	1.8	2.4	2.5	2	NA	107	177	272	363	NA	516	649	741	908	1090	1281	1479	1647	1839	NA
491	1	1.6	NA	NA	NA	NA	NA	NA	NA	NA	NA	NA	NA	NA	NA	NA	101	NA	NA	NA	NA	NA	NA	NA	NA	NA	NA	NA	NA	NA	NA
492	0	1	0.49	1	0.49	0.7	0.8	0.49	1	0.9	0.9	0.49	0.49	0.8	0.9	NA	95	176	277	371	461	550	643	725	916	1099	1282	1474	1651	1849	NA
493	0	0.8	1.2	1.7	1.3	1.4	1.4	1.3	1.6	1.9	1.8	1.1	1.8	1.4	1.9	NA	100	192	273	367	458	563	647	738	927	1100	1281	1477	1655	1843	NA
494	0	2.4	3.6	4.1	3.4	3.4	4	3.4	3.8	4.1	3.9	3.4	3	4.5	3.6	NA	106	192	276	374	462	557	644	736	918	1096	1285	1471	1648	1842	NA
495	0	0.8	0.49	1.1	0.8	0.7	0.49	0.7	0.8	0.8	1	0.49	0.49	0.8	0.49	NA	456	542	633	723	814	910	1002	1085	1267	1451	1634	1858	1997	2265	NA
496	0	0.9	0.49	1.1	0.7	0.8	1	1.2	1.2	1.1	1.1	0.49	0.7	0.6	1.1	NA	93	185	272	366	464	554	644	727	911	1093	1280	1465	1655	1847	NA
497	0	0.49	0.49	0.9	0.49	0.49	0.49	0.49	0.6	0.49	0.6	0.49	0.49	0.49	0.49	NA	109	193	284	375	466	554	648	739	921	1107	1279	1474	1664	1853	NA
498	0	1.4	0.8	3.2	2.6	2	3.3	2.8	5.4	5.1	3.7	NA	NA	NA	NA	NA	105	189	276	374	455	553	651	723	916	1113	NA	NA	NA	NA	NA
499	0	1.7	NA	NA	NA	NA	NA	NA	NA	NA	NA	NA	NA	NA	NA	NA	183	NA	NA	NA	NA	NA	NA	NA	NA	NA	NA	NA	NA	NA	NA
500	0	3.1	3.1	4.1	3.4	3.5	3.5	4.4	3.4	4.1	4.2	3.2	3	3	2.8	NA	151	237	322	413	510	601	691	781	966	1142	1337	1518	1707	1887	NA
501	0	1	0.49	1.4	1	1.1	1.1	1.8	1.2	NA	NA	NA	1.9	1.7	NA	NA	70	175	269	364	452	550	672	736	NA	NA	NA	1487	1663	NA	NA
502	1	3.2	8.1	NA	NA	NA	NA	NA	NA	NA	NA	NA	NA	NA	NA	NA	113	203	NA	NA	NA	NA	NA	NA	NA	NA	NA	NA	NA	NA	NA
503	0	0.6	0.49	1.3	0.7	0.8	0.49	1.3	0.8	1.3	0.8	1	1.2	1.1	NA	NA	91	181	279	378	474	557	651	741	924	1112	1314	1469	1670	NA	NA
504	0	1.2	1.6	2.3	1.7	1.9	1.5	2.2	2.2	2	1.8	1.7	1.8	1.5	1.4	NA	104	181	285	384	469	563	651	738	930	1120	1298	1475	1664	1848	NA
505	0	1.7	2.2	1.7	1.3	1.8	NA	1.7	1.6	1.9	1.6	1.3	1.9	1.5	1.2	NA	98	182	281	370	462	NA	643	735	918	1107	1283	1465	1666	1840	NA
506	0	0.49	1.7	0.8	0.6	1	0.49	1.2	0.8	0.9	1.1	0.8	0.49	0.8	0.49	NA	106	211	281	366	470	561	660	740	922	1093	1295	1461	1659	1828	NA
507	1	7.7	17.3	NA	NA	NA	NA	NA	NA	NA	NA	NA	NA	NA	NA	NA	469	561	NA	NA	NA	NA	NA	NA	NA	NA	NA	NA	NA	NA	NA
508	0	1	1.5	1.4	1.2	1.3	0.9	1.6	1	1.9	1.9	1.5	1.1	2	1.3	NA	86	181	275	363	461	555	632	729	909	1092	1270	1465	1653	1835	NA
509	0	1.7	2.3	2.7	2.2	2.9	2.4	2.2	2.1	NA	NA	NA	NA	NA	NA	NA	96	188	286	363	475	552	622	734	NA	NA	NA	NA	NA	NA	NA
510	0	1	0.7	1.1	0.49	0.9	0.7	1.2	0.8	1.2	0.9	1.1	0.8	0.9	0.8	NA	108	198	294	395	471	580	675	745	961	1129	1299	1564	1674	1856	NA
511	0	0.7	0.6	1.3	0.6	1	0.49	1.5	1.2	1.3	1.3	1.2	1.2	0.9	1.4	NA	94	178	269	366	468	548	633	724	913	1113	1284	1473	1652	1837	NA
512	0	0.9	1.7	1.8	1.7	1.4	1.6	1.6	1.2	1.5	1.3	1.9	2.2	1.8	2	NA	122	219	307	392	485	587	673	757	944	1141	1304	1500	1686	1862	NA
513	1	1.7	2.3	2.1	NA	NA	NA	NA	NA	NA	NA	NA	NA	NA	NA	NA	101	192	294	NA	NA	NA	NA	NA	NA	NA	NA	NA	NA	NA	NA
514	0	0.6	0.7	1.4	1	1.2	1	1.1	0.8	0.8	1	1.6	1	NA	1	NA	92	181	274	365	456	547	636	728	909	1100	1282	1830	NA	1848	NA
515	0	1.6	2.8	2.6	2.5	2.6	3	2.8	4.8	2.9	2.2	2.5	2.2	2.1	2.1	NA	90	187	275	362	454	580	644	727	910	1092	1283	1456	1659	1850	NA
516	0	0.49	0.5	0.49	NA	0.7	0.49	NA	NA	NA	NA	NA	NA	NA	NA	NA	100	205	304	NA	429	568	NA	NA	NA	NA	NA	NA	NA	NA	NA
517	0	0.49	1.4	0.7	1	0.6	0.7	NA	1.4	1.3	1	1.2	0.9	1.3	0.49	NA	91	189	280	383	488	566	NA	747	921	1113	1295	1489	1659	1860	NA
518	0	0.49	NA	0.49	0.49	0.49	0.49	0.7	0.8	1.2	0.7	0.9	0.7	0.9	0.49	NA	153	NA	335	426	512	602	693	786	954	1143	1325	1519	1700	1900	NA
519	0	0.49	0.49	0.7	0.9	0.8	0.8	1.1	1	1.3	1	1.2	1	1	0.49	NA	94	184	300	384	469	559	653	738	920	1112	1288	1484	1659	1856	NA
520	0	0.49	0.49	0.49	0.49	0.49	0.49	0.49	0.49	0.49	0.49	0.49	NA	0.49	0.49	NA	323	423	512	603	687	778	883	979	1149	1319	1506	NA	1882	2079	NA
521	1	0.49	1.4	0.49	1.2	1.5	1.9	NA	NA	NA	NA	NA	NA	NA	NA	NA	94	198	276	385	478	547	NA	NA	NA	NA	NA	NA	NA	NA	NA
522	0	6.1	3.9	3.5	3.3	3.6	3.8	3.3	3.5	4	4.6	4.4	NA	NA	NA	NA	70	185	271	339	431	509	615	698	880	1055	1266	NA	NA	NA	NA
523	0	0.7	1.8	1.4	1.6	1.5	1.5	1.5	2	1.8	1.6	1.9	1.8	1.9	1.4	NA	131	215	302	404	491	575	665	761	943	1146	1315	1491	1686	1867	NA
524	0	0.49	0.5	0.49	0.49	0.49	0.49	0.49	0.49	0.49	0.49	0.49	0.49	0.49	0.49	NA	125	214	308	399	489	578	671	767	958	1124	1308	1502	1709	1871	NA
525	0	0.6	1.4	0.7	0.8	0.49	0.6	1.2	1	1.1	0.7	1.4	0.49	NA	0.49	NA	345	435	522	620	723	804	886	982	1152	1347	1522	1711	NA	2082	NA
526	0	2	2.6	2.2	2.2	2.4	NA	2.3	2.6	2.4	2.9	2.7	2.4	1.9	2.5	NA	94	178	273	361	456	NA	641	730	851	1093	1275	1473	1669	1852	NA
527	0	0.49	0.8	0.49	0.49	0.49	0.9	0.49	0.49	NA	0.49	0.49	0.49	0.49	0.49	NA	65	173	264	340	450	548	628	711	NA	1073	1258	1444	1654	1810	NA
528	0	0.7	1.6	0.7	0.9	0.6	0.6	0.49	0.9	0.6	0.49	0.6	0.9	0.5	1	NA	223	310	401	499	583	674	765	855	1038	1224	1406	1597	1781	1966	NA
529	0	0.9	1	0.6	0.8	0.49	1.3	0.9	0.8	0.9	0.49	NA	0.6	0.6	0.8	NA	92	211	277	365	459	550	644	732	910	1096	NA	1466	1652	1837	NA
530	0	1.9	1.2	1.4	1.7	1.9	1.9	1.6	2.2	1.8	1.6	1.8	1.8	1.7	1.4	NA	92	181	276	364	455	556	644	727	931	1112	1281	1472	1655	1843	NA
531	0	2.5	3.2	2.7	2.1	2.3	3	2	2.7	3.5	NA	3.4	3.4	3.2	4.3	NA	473	562	662	764	849	940	1031	1128	1303	NA	1674	1849	2066	2221	NA
532	0	1.4	0.6	0.8	1.3	0.7	1.5	1	1.3	2.6	1.3	1.2	1.6	1.6	1.4	NA	89	201	278	369	456	552	642	736	916	1098	1280	1464	1665	1835	NA
533	0	4.6	4.7	5	6.2	5.3	4.8	7.2	6.8	5.6	7.7	6.2	6.7	6.3	6.3	NA	98	175	278	364	455	551	637	728	910	1097	1279	1470	1672	1825	NA
534	1	1.2	2.1	NA	11	NA	NA	NA	NA	NA	NA	NA	NA	NA	NA	NA	218	292	NA	504	NA	NA	NA	NA	NA	NA	NA	NA	NA	NA	NA
535	0	0.9	1.6	1.4	1.9	1	1.6	1.9	2	1.6	2	2.5	2.9	1.9	1.6	NA	85	169	280	372	469	572	653	742	919	1106	1294	1469	1672	1841	NA
536	0	0.8	0.49	0.6	0.8	0.49	1.2	NA	1.2	1	1.1	0.9	0.8	0.49	NA	NA	101	204	288	372	458	561	NA	749	925	1114	1275	1478	1670	NA	NA
537	0	2.3	2.6	2.9	3.2	3.1	3.2	2.8	2.9	3.2	3.6	3.2	2.6	3.4	2.9	NA	142	232	317	400	503	596	695	763	960	1141	1315	1506	1709	1884	NA
538	0	1.7	1.1	0.9	NA	0.49	1.1	1	1.2	1	0.8	0.9	0.8	1.1	0.5	NA	104	202	287	NA	449	567	639	729	911	1102	1266	1462	1664	1839	NA
539	0	0.9	0.49	0.49	0.6	0.49	0.49	0.7	0.7	0.6	0.49	0.49	0.8	0.49	0.49	NA	287	378	469	558	649	739	832	924	1131	1299	1481	1663	1914	2029	NA
540	0	4.8	5.6	4.9	4.6	3.9	5.1	5.2	6.8	5	7.2	6.5	5.4	5.8	7.1	NA	93	183	274	372	461	548	642	737	912	1098	1280	1463	1653	1843	NA
541	0	0.49	0.6	0.49	0.7	0.6	0.9	0.7	1	NA	NA	NA	NA	NA	NA	NA	131	224	312	411	493	587	684	781	NA	NA	NA	NA	NA	NA	NA
542	0	0.9	2.2	1.1	1.7	NA	1.5	2.1	NA	2.1	1.1	1.8	1.9	2.3	NA	NA	470	547	641	743	NA	918	1012	NA	1282	1464	1668	1849	2025	NA	NA
543	0	2.5	1.6	1.5	1.7	2.2	2.2	1.8	2.2	2.1	NA	NA	NA	NA	NA	NA	147	224	357	415	509	597	701	779	966	NA	NA	NA	NA	NA	NA
544	0	2.3	1.2	0.9	1.2	1.5	1.2	1.3	1.4	1.4	0.49	1.2	1.4	0.9	0.6	NA	106	196	287	378	463	561	666	741	935	1113	1300	1488	1674	1854	NA
545	1	1.8	3	6.7	NA	NA	NA	NA	NA	NA	NA	NA	NA	NA	NA	NA	156	251	350	NA	NA	NA	NA	NA	NA	NA	NA	NA	NA	NA	NA
546	0	0.8	0.7	1.2	1.6	1.3	1.2	1.1	1.5	1.2	0.49	0.7	0.8	0.49	1	NA	118	211	301	393	482	577	668	760	947	1122	1305	1512	1686	1870	NA
547	0	1	1.1	1.1	1	1.4	1.4	1.4	1.4	1.6	0.8	1.2	1.4	1.2	1.1	NA	106	196	274	373	468	560	653	743	926	1120	1294	1483	1662	1850	NA
548	0	1.2	0.49	1.4	1.2	0.9	1.3	1.6	1.6	1.3	1	1	NA	NA	1.2	NA	157	252	346	443	526	612	703	801	982	1163	1353	NA	NA	1906	NA
549	0	3.4	3	2.7	3.1	2.6	3	3.7	3.6	3	2.4	2.8	2.8	2.9	2.3	NA	92	188	286	369	456	552	670	739	915	1105	1288	1475	1659	1840	NA
550	0	1	0.7	0.5	1.4	1.4	2	1	1.3	2.2	0.8	0.8	1.2	1.7	1.4	NA	110	197	306	386	474	564	657	743	935	1106	1299	1481	1663	1852	NA
551	0	0.9	0.49	0.49	0.7	0.8	1	0.6	NA	1	0.49	0.49	2	0.7	1.2	NA	94	187	243	369	460	552	605	NA	913	1099	1284	1462	1650	1853	NA
552	0	0.7	0.49	0.6	0.7	0.9	0.7	0.7	2.2	NA	NA	NA	NA	NA	NA	NA	134	230	323	411	510	589	680	776	NA	NA	NA	NA	NA	NA	NA
553	0	3	2.9	2.9	2.8	2.7	3.2	3.5	2.3	2.8	2.4	2.3	2.5	2.6	2.9	NA	96	185	271	374	464	555	640	738	936	1095	1285	1479	1661	1845	NA
554	0	0.9	0.49	0.5	0.49	1	1	0.8	1.1	1.5	1	0.9	NA	NA	0.8	NA	146	238	331	429	527	608	701	770	966	1163	1333	NA	NA	1900	NA
555	0	0.8	0.49	0.49	0.49	0.49	0.49	0.9	0.8	1	0.7	0.49	0.49	0.49	NA	NA	133	229	321	409	500	593	689	780	956	1152	1322	1508	1700	NA	NA
556	1	3.4	2.8	2.2	3	3.9	3.8	NA	9.4	NA	NA	NA	NA	NA	NA	NA	90	202	279	369	462	550	NA	732	NA	NA	NA	NA	NA	NA	NA
557	1	2.7	2.6	2.9	3.8	3.3	9.5	NA	NA	NA	NA	NA	NA	NA	NA	NA	91	192	276	364	455	546	NA	NA	NA	NA	NA	NA	NA	NA	NA
558	1	2.2	2.1	2.6	3.6	NA	NA	NA	NA	NA	NA	NA	NA	NA	NA	NA	91	210	284	362	NA	NA	NA	NA	NA	NA	NA	NA	NA	NA	NA
559	1	1.5	1.4	2	1.9	2.7	3.2	NA	5.2	NA	NA	NA	NA	NA	NA	NA	100	194	280	379	462	558	NA	729	NA	NA	NA	NA	NA	NA	NA
560	0	3.1	2.2	2.7	1.5	2	1.8	1.4	1.6	1.9	1.3	1.4	1.5	1.4	1.6	NA	112	203	294	385	473	566	653	744	930	1119	1290	1495	1668	1862	NA
561	1	1.4	2.6	171.5	NA	NA	NA	NA	NA	NA	NA	NA	NA	NA	NA	NA	94	185	276	NA	NA	NA	NA	NA	NA	NA	NA	NA	NA	NA	NA
562	1	NA	1.3	1.3	1	1.6	1.4	0.9	1.6	2	16.9	NA	NA	NA	NA	NA	NA	203	306	383	480	567	659	736	931	1118	NA	NA	NA	NA	NA
563	1	2.8	2.4	4.7	6.7	18.8	NA	NA	NA	NA	NA	NA	NA	NA	NA	NA	120	225	316	409	532	NA	NA	NA	NA	NA	NA	NA	NA	NA	NA
564	0	2	1.9	2.5	2.5	2.3	2.4	3.4	NA	NA	NA	NA	NA	NA	NA	NA	96	199	290	411	479	585	658	NA	NA	NA	NA	NA	NA	NA	NA
565	0	2.1	1.5	1.9	2	1.7	1.6	1.9	2.2	2.5	1.9	2.4	2.2	2.5	2.5	NA	92	195	293	376	476	558	655	749	922	1107	1289	1481	1665	1838	NA
566	0	0.49	0.49	0.6	0.49	1.1	0.6	0.7	1	0.49	0.7	0.9	0.8	0.8	0.49	NA	81	186	278	364	469	546	637	729	910	1092	1278	1468	1656	1834	NA
567	0	0.49	0.49	0.49	0.49	0.6	0.49	0.49	0.7	2.5	0.49	0.49	0.6	0.49	0.6	NA	99	190	282	370	462	554	650	727	922	1104	1283	1484	1667	1853	NA
568	0	2.7	2.3	2.1	2.1	2.2	1.8	2.2	2.2	2.4	2.5	2.1	1.9	1.6	NA	NA	129	223	315	406	504	588	680	772	953	1141	1318	1506	1708	NA	NA
569	0	1.4	1.1	1.2	1.2	1.2	1.3	1.3	1.2	1.2	1.2	1.3	1.1	1.3	NA	NA	88	179	266	376	449	544	631	721	916	1092	1274	1456	1656	NA	NA
570	0	2.1	3.4	4.2	4.2	4.4	4.2	4.5	4.1	4.1	4.1	3.9	4.9	3.7	3.8	NA	102	215	301	375	468	559	649	746	924	1106	1285	1471	1679	1825	NA
571	0	1.3	1.1	1.3	1.4	1.8	0.9	1.5	1.8	1.5	1.7	1.5	1.6	0.8	1.3	NA	90	181	278	362	453	540	635	732	931	1099	1288	1474	1684	1826	NA
572	0	1	1.9	1.9	2.2	2.1	1.7	1.7	2.4	1.9	1.8	1.7	2.1	1.5	1.6	NA	98	197	281	370	468	555	639	730	919	1091	1287	1476	1659	1828	NA
573	0	0.6	0.8	0.8	0.8	1.5	1.1	1.1	1.6	1.4	1.3	1	1.5	1.1	0.6	NA	105	190	278	372	466	559	644	728	915	1098	1314	1467	1656	1841	NA
574	0	2.1	2.4	2.5	1.9	1.8	NA	1.9	1.8	1.8	1.7	1.7	1.5	2	2.2	NA	99	188	277	370	454	NA	684	739	918	1126	1310	1499	1695	1835	NA
575	0	1.6	2.9	2.2	2.4	2.7	2.6	2.1	2.3	2.8	2.4	1.8	4.5	7.2	NA	NA	152	250	327	425	510	607	691	778	966	1153	1342	1537	1719	NA	NA
576	0	3	2.8	4	2.7	3.5	3.1	3.4	3.5	3.5	3.7	3.4	3.8	3.5	3.5	NA	105	207	297	392	474	574	662	752	931	1117	1309	1505	1679	1853	NA
577	0	1.8	2.7	2.8	2.1	2.6	2.9	2.8	2.8	3	2.5	2.9	2.6	1.9	2	NA	135	230	321	412	503	597	687	779	953	1144	1324	1529	1702	1884	NA
578	0	1.9	2.1	2.4	1.8	2	2.1	2.4	2.5	2.3	3	2.3	2.8	2	2.5	NA	91	178	280	360	457	547	665	728	918	1088	1295	1476	1661	1833	NA
579	0	0.49	0.49	0.5	0.49	0.49	0.49	NA	NA	NA	0.49	0.49	0.49	0.49	0.49	NA	205	289	380	467	576	649	NA	NA	NA	1202	1384	1584	1759	1945	NA
580	1	1.2	1.1	1.7	1.5	1.6	1.8	2	2	NA	NA	NA	NA	NA	NA	NA	88	180	266	361	447	538	637	718	NA	NA	NA	NA	NA	NA	NA
581	0	2.4	2.8	2.6	2.8	2.1	2.5	2	2.3	1.9	2.8	1.8	2.6	1.7	2	NA	194	277	364	484	553	651	748	833	1013	1209	1384	1572	1755	1930	NA
582	0	0.8	0.8	0.49	1.1	0.7	0.9	1.2	0.9	0.6	0.8	0.6	0.6	0.49	0.5	NA	112	198	289	392	471	565	664	742	925	1113	1295	1485	1662	1856	NA
