# Supplementary material for: The diagnostic accuracy of a single CEA blood test in detecting colorectal cancer recurrence: Results from the FACS trial
Source: PLoS One. 2017 Mar 10;12(3):e0171810. doi: 10.1371/journal.pone.0171810 (PMC5345794; doi:10.1371/journal.pone.0171810)
Supplement: S1 Code File — (R) [file pone.0171810.s007.R]

#----------Last value analysis-----------#

final<-final.time<-numeric(582)
for (i in 1:582) {
  temp<-na.omit(results.raw[i,])
  temp.time<-na.omit(datediff[i,])
  temp.length<-length(temp)
  temp.length.time<-length(temp.time)
  final[i]<-temp[temp.length]
  final.time[i]<-temp.time[temp.length.time]
}

#Standard ROC analysis

library(pROC)
#the ROC plot on the maximum
roccea.final<-plot.roc(data[,2],final,main=NULL,  
                       ci=TRUE,print.auc=TRUE,legacy.axes=TRUE,print.auc.cex=1) 
plot.roc(data[,2],final,print.thres=c(2.5,5,7.5,10),add=TRUE,
         print.thres.pattern=ifelse(roccea.final$percent, "%.1f", "%.1f"),
         print.thres.col="black",print.thres.cex=1
)
cicea.final<- ci.se(roccea.final,specificities=seq(0, 1, 0.05))
plot(cicea.final, type="shape", col="#1c61b6AA") 

#Time-dependent ROC
library(survivalROC)

modelyr1<-survivalROC(Stime=final.time,status=data[,2],marker=final,predict.time=365,method="KM")
plot(modelyr1$FP,modelyr1$TP,type="l",xlim=c(0,1),ylim=c(0,1),
     ylab="Sensitivity",xlab="1-Specificity",main="Time-dependent ROC Curves",lwd=2)
modelyr2<-survivalROC(Stime=final.time,status=data[,2],marker=final,predict.time=730,method="KM")
lines(modelyr2$FP,modelyr2$TP,type="l",xlim=c(0,1),ylim=c(0,1), col="Dark Green",lwd=2)
modelyr3<-survivalROC(Stime=final.time,status=data[,2],marker=final,predict.time=1095,method="KM")
lines(modelyr3$FP,modelyr3$TP,type="l",xlim=c(0,1),ylim=c(0,1), col="Orange",lwd=2)
modelyr4<-survivalROC(Stime=final.time,status=data[,2],marker=final,predict.time=1460,method="KM")
lines(modelyr4$FP,modelyr4$TP,type="l",xlim=c(0,1),ylim=c(0,1), col="Red",lwd=2)
modelyr5<-survivalROC(Stime=final.time,status=data[,2],marker=final,predict.time=1825,method="KM")
lines(modelyr5$FP,modelyr5$TP,type="l",xlim=c(0,1),ylim=c(0,1), col="Blue",lwd=2)
abline(0,1,lty=3)

round(modelyr1$AUC,3)
round(modelyr2$AUC,3)
round(modelyr3$AUC,3)
round(modelyr4$AUC,3)
round(modelyr5$AUC,3)

legend(0.6,0.4,c("Year 1 = 0.715","Year 2 = 0.780","Year 3 = 0.772","Year 4 = 0.807","Year 5 = 0.804"), 
       text.col=c("Black","Dark Green","Orange","Red","Blue"),bty="n")
text(0.78,0.42,"AUCs",font=2)
rect(0.64,0.08,0.93,0.46)

#----------Last value analysis-----------#

max.raw<-apply(results.raw,1,max,na.rm=TRUE)

modelyr1.max<-survivalROC(Stime=final.time,status=data[,2],marker=max.raw,predict.time=365,method="KM")
plot(modelyr1.max$FP,modelyr1.max$TP,type="l",xlim=c(0,1),ylim=c(0,1),
     ylab="Sensitivity",xlab="1-Specificity",main="Time-dependent ROC Curves",lwd=2)
modelyr2.max<-survivalROC(Stime=final.time,status=data[,2],marker=max.raw,predict.time=730,method="KM")
lines(modelyr2.max$FP,modelyr2.max$TP,type="l",xlim=c(0,1),ylim=c(0,1), col="Dark Green",lwd=2)
modelyr3.max<-survivalROC(Stime=final.time,status=data[,2],marker=max.raw,predict.time=1095,method="KM")
lines(modelyr3.max$FP,modelyr3.max$TP,type="l",xlim=c(0,1),ylim=c(0,1), col="Orange",lwd=2)
modelyr4.max<-survivalROC(Stime=final.time,status=data[,2],marker=max.raw,predict.time=1460,method="KM")
lines(modelyr4.max$FP,modelyr4.max$TP,type="l",xlim=c(0,1),ylim=c(0,1), col="Red",lwd=2)
modelyr5.max<-survivalROC(Stime=final.time,status=data[,2],marker=max.raw,predict.time=1825,method="KM")
lines(modelyr5.max$FP,modelyr5.max$TP,type="l",xlim=c(0,1),ylim=c(0,1), col="Blue",lwd=2)
abline(0,1,lty=3)

round(modelyr1.max$AUC,3)
round(modelyr2.max$AUC,3)
round(modelyr3.max$AUC,3)
round(modelyr4.max$AUC,3)
round(modelyr5.max$AUC,3)

legend(0.6,0.4,c("Year 1 = 0.614","Year 2 = 0.699","Year 3 = 0.702","Year 4 = 0.742","Year 5 = 0.741"), 
      text.col=c("Black","Dark Green","Orange","Red","Blue"),bty="n",)
text(0.78,0.42,"AUCs",font=2)
rect(0.64,0.08,0.93,0.46)

library(pROC)
#the ROC plot on the maximum
roccea.final<-plot.roc(data[,2],final,main=NULL,  
                       ci=TRUE,print.auc=TRUE,legacy.axes=TRUE,print.auc.cex=1) 
plot.roc(data[,2],final,print.thres=c(2.5,5,7.5,10),add=TRUE,
         print.thres.pattern=ifelse(roccea.final$percent, "%.1f", "%.1f"),
         print.thres.col="black",print.thres.cex=1
         )
cicea.final<- ci.se(roccea.final,specificities=seq(0, 1, 0.05))
plot(cicea.final, type="shape", col="#1c61b6AA") 
